# Supplementary material for: (1E)-6-Meth­oxy-3,4-dihydro­naphthalen-1(2H)-one oxime
Source: Acta Crystallogr Sect E Struct Rep Online. 2010 Sep 4;66(Pt 10):o2504. doi: 10.1107/S1600536810034574 (PMC2983376; doi:10.1107/S1600536810034574)
Supplement: Supplementary file 1 [file e-66-o2504-sup1.cif]

##############################################################################
###                                                                        ###
###        Electronic paper (Acta Crystallographica Section E)             ###
###                                                                        ###
##############################################################################
#                                                                            #
# This CIF contains the data in a paper accepted for publication in Acta     #
# Crystallographica Section E. It conforms to the requirements of Notes      #
# for Authors for Section E, and has been peer reviewed under the auspices   #
# of the IUCr Commission on Journals.                                        #
#                                                                            #
# Full details of the Crystallographic Information File format               #
# are given in the paper "The Crystallographic Information File (CIF):       #
# a New Standard Archive File for Crystallography" by S. R. Hall, F. H.      #
# Allen and I. D. Brown [Acta Cryst. (1991), A47, 655-685].                  #
#                                                                            #
# The current version of the core CIF dictionary is obtainable from          #
# ftp://ftp.iucr.org/pub/cif_core.dic. The current version number is 2.4.    #
#                                                                            #
# Software is freely available for graphical display of the structure(s) in  #
# this CIF.  For information consult the CIF home page http://www.iucr.org/  #
# cif/home.html                                                              #
#                                                                            #
# This file may be used for bona fide research purposes within the           #
# scientific community so long as proper attribution is given to the journal # 
# article from which it was obtained.                                        #
#                                                                            #
##############################################################################
                                             
data_global
_audit_creation_method     'SHELXL-97'
_journal_data_validation_number     ?
_journal_date_recd_electronic     2010-08-12
_journal_date_accepted     2010-08-27
_journal_name_full     'Acta Crystallographica, Section E'
_journal_year     2010
_journal_volume     66
_journal_issue     10
_journal_page_first     o2504
_journal_page_last     o2504
_journal_paper_category     QO
_journal_coeditor_code     CV2749
_publ_contact_author_name     'Prof. Rong-Bi Han'
_publ_contact_author_address
;
Key Laboratory of Organism Functional Factors of
the Changbai Mountain, Yanbian University, Ministry
of Education
Yanji 133002
People's Republic of China
;
_publ_contact_author_email     rongbihan@ybu.edu.cn
_publ_contact_author_fax     '(86)433 2732456'
_publ_contact_author_phone     '(86)433 2732298'
_publ_section_title
;
(1<i>E</i>)-6-Methoxy-3,4-dihydronaphthalen-1(2<i>H</i>)-one oxime
;
loop_
    _publ_author_name
    _publ_author_footnote
    _publ_author_address
    'Da-Cheng Jin' .
;
Testing Center
Yanbian University
Yanji 133000
People's Republic of China
;
    'Feng-Yu Piao' .
;
Agricultural College of Yanbian University
Longjing 133400
People's Republic of China
;
    'Rong-Bi Han' .
;
Key Laboratory of Organism Functional Factors of the Changbai Mountain
Yanbian University
Ministry of Education
Yanji 133000
People's Republic of China
;
data_I
_chemical_name_systematic
;
(1<i>E</i>)-6-Methoxy-3,4-dihydronaphthalen-1(2<i>H</i>)-one oxime
;
_chemical_name_common     ?
_chemical_formula_moiety     'C11 H13 N O2'
_chemical_formula_sum     'C11 H13 N O2'
_chemical_formula_iupac     'C11 H13 N O2'
_chemical_formula_weight     191.22
_chemical_melting_point     ?
_symmetry_cell_setting     monoclinic
_symmetry_space_group_name_H-M     'P 21/c'
_symmetry_space_group_name_Hall     '-P 2ybc'
loop_
    _symmetry_equiv_pos_as_xyz
    'x, y, z'
    '-x, y+1/2, -z+1/2'
    '-x, -y, -z'
    'x, -y-1/2, z-1/2'
_cell_length_a     8.185(6)
_cell_length_b     15.878(10)
_cell_length_c     8.053(5)
_cell_angle_alpha     90.00
_cell_angle_beta     109.02(3)
_cell_angle_gamma     90.00
_cell_volume     989.4(11)
_cell_formula_units_Z     4
_cell_measurement_reflns_used     6826
_cell_measurement_theta_min     3.08
_cell_measurement_theta_max     27.49
_cell_measurement_temperature     290(2)
_exptl_crystal_description     block
_exptl_crystal_colour     colourless
_exptl_crystal_size_max     0.12
_exptl_crystal_size_mid     0.11
_exptl_crystal_size_min     0.09
_exptl_crystal_density_diffrn     1.284
_exptl_crystal_density_meas     ?
_exptl_crystal_density_method     'not measured'
_exptl_crystal_F_000     408
_exptl_absorpt_coefficient_mu     0.089
_exptl_absorpt_correction_type     multi-scan
_exptl_absorpt_process_details     '(ABSCOR; Higashi, 1995)'
_exptl_absorpt_correction_T_min     0.9894
_exptl_absorpt_correction_T_max     0.9921
_exptl_special_details
;
;
_diffrn_ambient_temperature     290(2)
_diffrn_radiation_type     MoK\a
_diffrn_radiation_wavelength     0.71073
_diffrn_radiation_source     'fine-focus sealed tube'
_diffrn_radiation_monochromator     graphite
_diffrn_measurement_device_type     'Rigaku R-AXIS RAPID'
_diffrn_measurement_method     '\w scans'
_diffrn_detector_area_resol_mean     ?
_diffrn_reflns_number     9568
_diffrn_reflns_av_R_equivalents     0.0239
_diffrn_reflns_av_sigmaI/netI     0.0193
_diffrn_reflns_theta_min     3.34
_diffrn_reflns_theta_max     27.48
_diffrn_reflns_theta_full     27.48
_diffrn_measured_fraction_theta_max     0.995
_diffrn_measured_fraction_theta_full     0.995
_diffrn_reflns_limit_h_min     -10
_diffrn_reflns_limit_h_max     9
_diffrn_reflns_limit_k_min     -20
_diffrn_reflns_limit_k_max     20
_diffrn_reflns_limit_l_min     -10
_diffrn_reflns_limit_l_max     10
_diffrn_standards_number     0
_diffrn_standards_interval_count     0
_diffrn_standards_interval_time     0
_diffrn_standards_decay_%     0
_refine_special_details
;
Refinement of <i>F</i>^2^ against ALL reflections. The weighted <i>R</i>-factor
<i>wR</i> and goodness of fit <i>S</i> are based on <i>F</i>^2^, conventional
<i>R</i>-factors <i>R</i> are based on <i>F</i>, with <i>F</i> set to zero for
negative <i>F</i>^2^. The threshold expression of <i>F</i>^2^ >
\s(<i>F</i>^2^) is used only for calculating <i>R</i>-factors(gt) <i>etc</i>.
and is not relevant to the choice of reflections for refinement.
<i>R</i>-factors based on <i>F</i>^2^ are statistically about twice as large
as those based on <i>F</i>, and <i>R</i>- factors based on ALL data will be
even larger.
;
_reflns_number_total     2260
_reflns_number_gt     1724
_reflns_threshold_expression     I>2sigma(I)
_refine_ls_structure_factor_coef     Fsqd
_refine_ls_matrix_type     full
_refine_ls_R_factor_all     0.0569
_refine_ls_R_factor_gt     0.0447
_refine_ls_wR_factor_gt     0.1313
_refine_ls_wR_factor_ref     0.1403
_refine_ls_goodness_of_fit_ref     1.098
_refine_ls_restrained_S_all     1.098
_refine_ls_number_reflns     2260
_refine_ls_number_parameters     129
_refine_ls_number_restraints     0
_refine_ls_hydrogen_treatment     constr
_refine_ls_weighting_scheme     calc
_refine_ls_weighting_details
         'calc w=1/[\s^2^(Fo^2^)+(0.0809P)^2^+0.0477P] where P=(Fo^2^+2Fc^2^)/3'
_atom_sites_solution_hydrogens     geom
_atom_sites_solution_primary     direct
_atom_sites_solution_secondary     difmap
_refine_ls_shift/su_max     0.022
_refine_ls_shift/su_mean     0.002
_refine_diff_density_max     0.142
_refine_diff_density_min     -0.204
_refine_ls_extinction_method     none
_refine_ls_extinction_coef     ?
loop_
    _atom_type_symbol
    _atom_type_description
    _atom_type_scat_dispersion_real
    _atom_type_scat_dispersion_imag
    _atom_type_scat_source
    'C' 'C' 0.0033 0.0016
                         'International Tables Vol C Tables 4.2.6.8 and 6.1.1.4'
    'H' 'H' 0.0000 0.0000
                         'International Tables Vol C Tables 4.2.6.8 and 6.1.1.4'
    'O' 'O' 0.0106 0.0060
                         'International Tables Vol C Tables 4.2.6.8 and 6.1.1.4'
    'N' 'N' 0.0061 0.0033
                         'International Tables Vol C Tables 4.2.6.8 and 6.1.1.4'
_computing_data_collection     'RAPID-AUTO (Rigaku, 1998)'
_computing_cell_refinement     'RAPID-AUTO (Rigaku, 1998)'
_computing_data_reduction     'CrystalStructure (Rigaku/MSC, 2002)'
_computing_structure_solution     'SHELXS97 (Sheldrick, 2008)'
_computing_structure_refinement     'SHELXL97 (Sheldrick, 2008)'
_computing_molecular_graphics     'PLATON (Spek, 2009)'
_computing_publication_material     'SHELXL97 (Sheldrick, 2008)'
loop_
    _atom_site_type_symbol
    _atom_site_label
    _atom_site_fract_x
    _atom_site_fract_y
    _atom_site_fract_z
    _atom_site_U_iso_or_equiv
    _atom_site_adp_type
    _atom_site_calc_flag
    _atom_site_refinement_flags
    _atom_site_occupancy
    _atom_site_disorder_assembly
    _atom_site_disorder_group
    C C1 0.22438(15) 0.07109(8) 0.84267(17) 0.0453(3) Uani d . 1 . .
    C C2 0.19968(18) 0.05982(10) 0.65136(18) 0.0588(4) Uani d . 1 . .
    H H2A 0.0874 0.0819 0.5831 0.071 Uiso calc R 1 . .
    H H2B 0.2007 0.0001 0.6260 0.071 Uiso calc R 1 . .
    C C3 0.33762(19) 0.10345(11) 0.59483(18) 0.0660(4) Uani d . 1 . .
    H H3A 0.3314 0.0837 0.4790 0.079 Uiso calc R 1 . .
    H H3B 0.3160 0.1636 0.5874 0.079 Uiso calc R 1 . .
    C C4 0.51630(18) 0.08688(11) 0.72171(18) 0.0601(4) Uani d . 1 . .
    H H4A 0.5418 0.0272 0.7225 0.072 Uiso calc R 1 . .
    H H4B 0.6009 0.1170 0.6836 0.072 Uiso calc R 1 . .
    C C5 0.52944(15) 0.11461(7) 0.90409(15) 0.0421(3) Uani d . 1 . .
    C C6 0.38514(15) 0.10886(7) 0.95932(15) 0.0408(3) Uani d . 1 . .
    C C7 0.39938(17) 0.13786(8) 1.12760(17) 0.0518(3) Uani d . 1 . .
    H H7 0.3033 0.1355 1.1650 0.062 Uiso calc R 1 . .
    C C8 0.55144(17) 0.16968(9) 1.23853(18) 0.0545(4) Uani d . 1 . .
    H H8 0.5583 0.1883 1.3501 0.065 Uiso calc R 1 . .
    C C9 0.69544(15) 0.17400(8) 1.18325(16) 0.0466(3) Uani d . 1 . .
    C C10 0.68406(15) 0.14690(8) 1.01691(16) 0.0454(3) Uani d . 1 . .
    H H10 0.7803 0.1502 0.9799 0.055 Uiso calc R 1 . .
    C C11 0.98486(18) 0.22289(12) 1.2455(2) 0.0728(5) Uani d . 1 . .
    H H11A 1.0245 0.1709 1.2110 0.109 Uiso calc R 1 . .
    H H11B 1.0762 0.2478 1.3397 0.109 Uiso calc R 1 . .
    H H11C 0.9512 0.2608 1.1472 0.109 Uiso calc R 1 . .
    N N1 0.11395(13) 0.04621(7) 0.91439(15) 0.0541(3) Uani d . 1 . .
    O O1 -0.03579(13) 0.01124(8) 0.79076(14) 0.0707(4) Uani d . 1 . .
    H H1 -0.0958 -0.0108 0.8427 0.106 Uiso calc R 1 . .
    O O2 0.84142(12) 0.20688(7) 1.30220(13) 0.0634(3) Uani d . 1 . .
loop_
    _atom_site_aniso_label
    _atom_site_aniso_U_11
    _atom_site_aniso_U_22
    _atom_site_aniso_U_33
    _atom_site_aniso_U_12
    _atom_site_aniso_U_13
    _atom_site_aniso_U_23
    C1 0.0398(6) 0.0452(6) 0.0489(7) -0.0035(5) 0.0115(5) -0.0013(5)
    C2 0.0542(8) 0.0699(9) 0.0462(7) -0.0122(7) 0.0077(6) -0.0058(6)
    C3 0.0646(9) 0.0886(11) 0.0403(7) -0.0151(8) 0.0110(6) -0.0007(7)
    C4 0.0559(8) 0.0813(10) 0.0469(8) -0.0102(7) 0.0219(6) -0.0115(7)
    C5 0.0415(6) 0.0433(6) 0.0406(6) -0.0005(5) 0.0122(5) 0.0015(5)
    C6 0.0397(6) 0.0397(6) 0.0420(6) -0.0028(5) 0.0117(5) 0.0004(5)
    C7 0.0469(7) 0.0615(8) 0.0516(8) -0.0096(6) 0.0224(6) -0.0074(6)
    C8 0.0546(7) 0.0654(9) 0.0454(7) -0.0120(6) 0.0190(6) -0.0117(6)
    C9 0.0419(6) 0.0481(7) 0.0453(7) -0.0054(5) 0.0081(5) 0.0001(5)
    C10 0.0374(6) 0.0529(7) 0.0460(7) -0.0019(5) 0.0137(5) 0.0019(5)
    C11 0.0445(7) 0.0990(13) 0.0673(10) -0.0210(8) 0.0077(7) -0.0048(9)
    N1 0.0399(6) 0.0618(7) 0.0579(7) -0.0126(5) 0.0124(5) -0.0070(5)
    O1 0.0464(6) 0.0917(8) 0.0675(7) -0.0275(5) 0.0098(5) -0.0114(6)
    O2 0.0465(5) 0.0848(7) 0.0525(6) -0.0161(5) 0.0072(4) -0.0123(5)
_geom_special_details
;
All e.s.d.'s (except the e.s.d. in the dihedral angle between two l.s. planes)
are estimated using the full covariance matrix. The cell e.s.d.'s are taken
into account individually in the estimation of e.s.d.'s in distances, angles
and torsion angles; correlations between e.s.d.'s in cell parameters are only
used when they are defined by crystal symmetry. An approximate (isotropic)
treatment of cell e.s.d.'s is used for estimating e.s.d.'s involving l.s.
planes.
;
loop_
    _geom_bond_atom_site_label_1
    _geom_bond_atom_site_label_2
    _geom_bond_site_symmetry_2
    _geom_bond_distance
    _geom_bond_publ_flag
    C1 N1 . 1.2833(17) ?
    C1 C6 . 1.4724(18) ?
    C1 C2 . 1.498(2) ?
    C2 C3 . 1.516(2) ?
    C2 H2A . 0.9700 ?
    C2 H2B . 0.9700 ?
    C3 C4 . 1.509(2) ?
    C3 H3A . 0.9700 ?
    C3 H3B . 0.9700 ?
    C4 C5 . 1.5032(19) ?
    C4 H4A . 0.9700 ?
    C4 H4B . 0.9700 ?
    C5 C10 . 1.3930(19) ?
    C5 C6 . 1.3940(18) ?
    C6 C7 . 1.3997(19) ?
    C7 C8 . 1.3703(19) ?
    C7 H7 . 0.9300 ?
    C8 C9 . 1.3907(19) ?
    C8 H8 . 0.9300 ?
    C9 O2 . 1.3681(16) ?
    C9 C10 . 1.3808(19) ?
    C10 H10 . 0.9300 ?
    C11 O2 . 1.415(2) ?
    C11 H11A . 0.9600 ?
    C11 H11B . 0.9600 ?
    C11 H11C . 0.9600 ?
    N1 O1 . 1.4164(16) ?
    O1 H1 . 0.8200 ?
loop_
    _geom_angle_atom_site_label_1
    _geom_angle_atom_site_label_2
    _geom_angle_atom_site_label_3
    _geom_angle_site_symmetry_1
    _geom_angle_site_symmetry_3
    _geom_angle
    _geom_angle_publ_flag
    N1 C1 C6 . . 116.90(12) ?
    N1 C1 C2 . . 123.19(12) ?
    C6 C1 C2 . . 119.86(11) ?
    C1 C2 C3 . . 112.97(11) ?
    C1 C2 H2A . . 109.0 ?
    C3 C2 H2A . . 109.0 ?
    C1 C2 H2B . . 109.0 ?
    C3 C2 H2B . . 109.0 ?
    H2A C2 H2B . . 107.8 ?
    C4 C3 C2 . . 111.67(13) ?
    C4 C3 H3A . . 109.3 ?
    C2 C3 H3A . . 109.3 ?
    C4 C3 H3B . . 109.3 ?
    C2 C3 H3B . . 109.3 ?
    H3A C3 H3B . . 107.9 ?
    C5 C4 C3 . . 110.81(12) ?
    C5 C4 H4A . . 109.5 ?
    C3 C4 H4A . . 109.5 ?
    C5 C4 H4B . . 109.5 ?
    C3 C4 H4B . . 109.5 ?
    H4A C4 H4B . . 108.1 ?
    C10 C5 C6 . . 120.00(12) ?
    C10 C5 C4 . . 120.37(11) ?
    C6 C5 C4 . . 119.62(11) ?
    C5 C6 C7 . . 118.39(11) ?
    C5 C6 C1 . . 119.81(12) ?
    C7 C6 C1 . . 121.79(11) ?
    C8 C7 C6 . . 121.59(12) ?
    C8 C7 H7 . . 119.2 ?
    C6 C7 H7 . . 119.2 ?
    C7 C8 C9 . . 119.60(13) ?
    C7 C8 H8 . . 120.2 ?
    C9 C8 H8 . . 120.2 ?
    O2 C9 C10 . . 124.44(11) ?
    O2 C9 C8 . . 115.63(12) ?
    C10 C9 C8 . . 119.93(12) ?
    C9 C10 C5 . . 120.47(11) ?
    C9 C10 H10 . . 119.8 ?
    C5 C10 H10 . . 119.8 ?
    O2 C11 H11A . . 109.5 ?
    O2 C11 H11B . . 109.5 ?
    H11A C11 H11B . . 109.5 ?
    O2 C11 H11C . . 109.5 ?
    H11A C11 H11C . . 109.5 ?
    H11B C11 H11C . . 109.5 ?
    C1 N1 O1 . . 112.30(12) ?
    N1 O1 H1 . . 109.5 ?
    C9 O2 C11 . . 118.02(12) ?
loop_
    _geom_hbond_atom_site_label_D
    _geom_hbond_atom_site_label_H
    _geom_hbond_atom_site_label_A
    _geom_hbond_site_symmetry_A
    _geom_hbond_distance_DH
    _geom_hbond_distance_HA
    _geom_hbond_distance_DA
    _geom_hbond_angle_DHA
    O1 H1 N1 3_557 0.82 2.09 2.805(2) 146.2
