# Supplementary material for: (1E)-6-Meth­oxy-3,4-dihydro­naphthalen-1(2H)-one oxime
Source: Acta Crystallogr Sect E Struct Rep Online. 2010 Sep 4;66(Pt 10):o2504. doi: 10.1107/S1600536810034574 (PMC2983376; doi:10.1107/S1600536810034574)
Supplement: Supplementary file 2 [file e-66-o2504-Isup2.hkl]

# 
# h,k,l, Fc-squared, Fo-squared, sigma(Fo-squared) and status flag 
# 
data_I
_shelx_title ' yb-2 in P2(1)/c' 
_shelx_refln_list_code          4 
_shelx_F_calc_maximum      131.67 
_exptl_crystal_F_000       408.00 
_reflns_d_resolution_high  0.7700 
 
loop_ 
 _symmetry_equiv_pos_as_xyz 
 'x, y, z' 
 '-x, y+1/2, -z+1/2' 
 '-x, -y, -z' 
 'x, -y-1/2, z-1/2' 
 
_cell_length_a     8.1849 
_cell_length_b    15.8781 
_cell_length_c     8.0528 
_cell_angle_alpha  90.000 
_cell_angle_beta  109.019 
_cell_angle_gamma  90.000 
 
_shelx_F_squared_multiplier     1.000 
 
loop_ 
 _refln_index_h 
 _refln_index_k 
 _refln_index_l 
 _refln_F_squared_calc 
 _refln_F_squared_meas 
 _refln_F_squared_sigma 
 _refln_observed_status 
   2   0   0      721.62      717.76      7.91 o 
   3   0   0       10.32       13.86      0.62 o 
   4   0   0       10.30       13.25      0.61 o 
   5   0   0       17.38       17.39      1.07 o 
   6   0   0      270.35      258.24      3.04 o 
   7   0   0        3.74        3.33      0.60 o 
   8   0   0        0.47        0.42      0.58 o 
   9   0   0        6.93        6.03      0.98 o 
   2   1   0      112.38      103.22      0.99 o 
   3   1   0        2.83        3.31      0.26 o 
   4   1   0       13.03       15.02      0.45 o 
   5   1   0       38.98       33.31      0.68 o 
   6   1   0      361.90      360.47      3.08 o 
   7   1   0      427.21      424.56      3.70 o 
   8   1   0        6.92        5.99      0.60 o 
   9   1   0        4.52        4.55      0.58 o 
  10   1   0        0.02        0.93      1.07 o 
   1   2   0      212.57      202.97      2.67 o 
   2   2   0       30.60       31.91      0.41 o 
   3   2   0      105.35      103.53      0.83 o 
   4   2   0       26.93       25.49      0.73 o 
   5   2   0        0.01        0.47      0.30 o 
   6   2   0       90.78       85.84      1.22 o 
   7   2   0      155.82      160.13      1.53 o 
   8   2   0       13.99       13.16      1.12 o 
   9   2   0        4.60        4.61      0.54 o 
  10   2   0        0.26        1.43      2.00 o 
   1   3   0     7322.92     6660.83     80.69 o 
   2   3   0      331.65      315.01      3.06 o 
   3   3   0        8.71       10.44      0.41 o 
   4   3   0       49.45       61.09      0.68 o 
   5   3   0      277.10      274.61      2.29 o 
   6   3   0      202.90      200.75      1.78 o 
   7   3   0       59.22       58.58      1.32 o 
   8   3   0        7.55        7.33      0.84 o 
   9   3   0        2.10        2.99      1.19 o 
   0   4   0     2415.71     2452.32     32.04 o 
   1   4   0    14704.45    12319.10    185.39 o 
   2   4   0      314.89      298.28      2.28 o 
   3   4   0       43.29       40.04      0.42 o 
   4   4   0      122.39      125.90      0.90 o 
   5   4   0       97.64       95.89      0.83 o 
   6   4   0        4.05        2.63      0.35 o 
   7   4   0       26.29       22.18      0.89 o 
   8   4   0        2.81        2.56      0.62 o 
   9   4   0        0.42        0.02      0.89 o 
   1   5   0     1935.87     1958.59     17.16 o 
   2   5   0      140.31      124.92      1.02 o 
   3   5   0      259.21      245.88      2.41 o 
   4   5   0        6.07        5.33      0.21 o 
   5   5   0        0.31        0.66      0.20 o 
   6   5   0      204.20      202.98      1.60 o 
   7   5   0        4.11        5.07      0.34 o 
   8   5   0      101.93      104.73      3.74 o 
   9   5   0       13.02       13.65      1.66 o 
   0   6   0        0.77        0.45      0.18 o 
   1   6   0       19.71       18.93      0.40 o 
   2   6   0       13.75       12.65      0.53 o 
   3   6   0      565.04      597.61      4.83 o 
   4   6   0        1.06        1.87      0.31 o 
   5   6   0       39.85       41.37      1.23 o 
   6   6   0        0.31        0.04      0.19 o 
   7   6   0      151.74      155.45      4.34 o 
   8   6   0       43.76       43.86      2.20 o 
   9   6   0        0.08        0.53      1.15 o 
   1   7   0      442.48      443.72      2.83 o 
   2   7   0      932.21      964.62      9.80 o 
   3   7   0       27.97       30.05      1.00 o 
   4   7   0       85.86       90.65      1.35 o 
   5   7   0       21.66       23.94      1.26 o 
   6   7   0       11.79       11.38      1.03 o 
   7   7   0        5.21        5.23      0.98 o 
   8   7   0       27.54       32.67      1.66 o 
   9   7   0        9.93       15.72      2.53 o 
   0   8   0        5.13        6.65      0.42 o 
   1   8   0      143.33      161.22      1.76 o 
   2   8   0      618.28      671.96      5.57 o 
   3   8   0      641.92      645.16      7.14 o 
   4   8   0        0.03        0.34      0.68 o 
   5   8   0       30.47       29.35      1.23 o 
   6   8   0        1.56        1.56      0.80 o 
   7   8   0        0.17       -0.06      0.97 o 
   8   8   0        2.27        2.40      1.29 o 
   9   8   0       20.20       25.34      1.79 o 
   1   9   0        3.94        4.66      0.30 o 
   2   9   0        4.04        4.27      0.25 o 
   3   9   0       82.35       98.39      1.01 o 
   4   9   0      103.73       96.33      1.05 o 
   5   9   0       47.56       46.28      1.45 o 
   6   9   0       78.01       73.10      1.96 o 
   7   9   0       19.09       16.94      1.64 o 
   8   9   0        6.62        5.65      2.32 o 
   9   9   0        1.21        3.13      1.60 o 
   0  10   0       29.36       32.83      1.23 o 
   1  10   0       16.68       17.83      0.41 o 
   2  10   0      220.50      229.31      1.86 o 
   3  10   0        0.10        0.47      0.29 o 
   4  10   0       11.65       12.66      0.37 o 
   5  10   0       17.33       19.32      1.46 o 
   6  10   0       70.36       71.57      2.00 o 
   7  10   0        0.00       -0.90      0.92 o 
   8  10   0       12.78        9.68      2.46 o 
   1  11   0       14.73       13.83      0.36 o 
   2  11   0      448.13      470.83      4.39 o 
   3  11   0        5.39        6.82      0.38 o 
   4  11   0       76.90       75.86      2.60 o 
   5  11   0       26.89       26.54      1.32 o 
   6  11   0       16.18       19.25      1.75 o 
   7  11   0        3.76        3.31      1.38 o 
   8  11   0        4.08        3.37      1.47 o 
   0  12   0        0.05        0.17      0.27 o 
   1  12   0       16.75       21.05      0.43 o 
   2  12   0        0.13        0.13      0.27 o 
   3  12   0       48.35       48.76      0.82 o 
   4  12   0      108.43      109.38      1.40 o 
   5  12   0        1.43        1.19      1.09 o 
   6  12   0        0.26        0.46      0.84 o 
   7  12   0        2.09        1.39      1.16 o 
   8  12   0        9.98       16.41      2.25 o 
   1  13   0       31.51       33.10      0.76 o 
   2  13   0        0.23        0.32      0.40 o 
   3  13   0        6.09        7.15      0.84 o 
   4  13   0        0.76        1.09      0.35 o 
   5  13   0       75.40       79.37      1.52 o 
   6  13   0        0.37        1.35      0.91 o 
   7  13   0        0.10        0.18      1.20 o 
   0  14   0        0.07        0.56      0.43 o 
   1  14   0       91.62       94.82      0.98 o 
   2  14   0       32.30       28.43      0.63 o 
   3  14   0        0.06       -0.33      0.35 o 
   4  14   0       18.93       18.40      0.93 o 
   5  14   0       53.96       50.98      1.56 o 
   6  14   0        1.38        1.52      0.97 o 
   7  14   0        0.00        1.10      1.08 o 
   1  15   0       22.48       23.63      0.60 o 
   2  15   0        9.93       10.08      0.75 o 
   3  15   0        6.05        6.69      0.64 o 
   4  15   0        9.67       10.55      0.52 o 
   5  15   0        7.07       10.01      2.92 o 
   6  15   0        4.78        4.31      1.15 o 
   0  16   0        1.88        1.45      0.75 o 
   1  16   0        0.43        0.87      0.37 o 
   2  16   0        1.10        0.79      0.38 o 
   3  16   0        5.23        4.90      0.39 o 
   4  16   0        5.61        5.19      0.56 o 
   5  16   0        2.59        1.86      1.73 o 
   6  16   0        2.58        1.87      1.11 o 
   1  17   0        0.59       -0.16      0.31 o 
   2  17   0        0.34        0.07      0.27 o 
   3  17   0       12.86       13.35      1.08 o 
   4  17   0       13.86       17.42      3.92 o 
   5  17   0        8.13        6.22      1.17 o 
   0  18   0       32.55       33.00      2.09 o 
   1  18   0        2.48        0.32      0.68 o 
   2  18   0        2.75        2.86      0.65 o 
   3  18   0        0.05       -0.37      0.41 o 
   4  18   0        0.94       -0.21      1.00 o 
   1  19   0        0.50        0.51      0.55 o 
   2  19   0        0.93        1.53      0.66 o 
   3  19   0       10.87       11.19      0.74 o 
   0  20   0        0.06       -0.62      0.93 o 
   1  20   0        0.62        1.50      0.75 o 
   2  20   0        0.04        0.57      0.57 o 
 -10   1   1        0.02       -0.01      0.64 o 
  -9   1   1       27.27       26.57      1.19 o 
  -8   1   1       90.13       88.39      1.26 o 
  -7   1   1       54.82       58.44      1.46 o 
  -6   1   1        9.61        8.45      0.54 o 
  -5   1   1      151.18      161.05      1.53 o 
  -4   1   1       26.88       29.10      0.58 o 
  -3   1   1     1061.24     1028.96     12.35 o 
  -2   1   1        4.16        5.65      0.31 o 
  -1   1   1     3255.37     2888.73     20.86 o 
   1   1   1     1652.21     1584.14     16.91 o 
   2   1   1      630.05      610.91      4.61 o 
   3   1   1      447.25      473.13      3.67 o 
   4   1   1      249.67      262.38      2.28 o 
   5   1   1      279.14      276.41      2.38 o 
   6   1   1       71.15       69.76      1.02 o 
   7   1   1        6.89        5.40      0.55 o 
   8   1   1        1.54        0.52      0.49 o 
   9   1   1        9.50       12.25      1.08 o 
 -10   2   1        1.29        0.42      1.39 o 
  -9   2   1        8.53        9.76      0.70 o 
  -8   2   1       99.20       98.26      2.05 o 
  -7   2   1     1180.06     1190.14     12.43 o 
  -6   2   1      127.95      127.00      1.49 o 
  -5   2   1       31.23       32.11      1.54 o 
  -4   2   1       55.43       59.58      0.97 o 
  -3   2   1       13.06       14.21      0.27 o 
  -2   2   1      232.77      216.29      4.44 o 
  -1   2   1      392.63      326.40      1.81 o 
   0   2   1      116.16      108.33      1.34 o 
   1   2   1       35.82       32.65      1.03 o 
   2   2   1      150.34      136.28      1.51 o 
   3   2   1     1389.26     1545.20     14.55 o 
   4   2   1      643.17      698.56      6.12 o 
   5   2   1        6.36        6.87      0.66 o 
   6   2   1       81.09       79.21      1.20 o 
   7   2   1        4.52        3.85      0.53 o 
   8   2   1        2.30        2.11      0.49 o 
   9   2   1        0.02       -0.09      0.77 o 
 -10   3   1        1.99        0.89      1.50 o 
  -9   3   1       12.12       14.01      1.11 o 
  -8   3   1      104.49      100.72      1.16 o 
  -7   3   1      238.65      234.38      2.76 o 
  -6   3   1       28.52       28.66      0.80 o 
  -5   3   1        9.55        6.44      0.44 o 
  -4   3   1       75.93       79.63      0.65 o 
  -3   3   1        0.86        3.52      0.47 o 
  -2   3   1      117.53       79.07      5.42 o 
  -1   3   1     4811.63     4392.46     50.90 o 
   0   3   1      655.34      615.76      6.16 o 
   1   3   1      371.68      395.01      2.81 o 
   2   3   1       70.92       76.04      1.81 o 
   3   3   1      529.63      573.89      5.50 o 
   4   3   1      205.00      213.93      2.00 o 
   5   3   1       30.08       30.12      0.74 o 
   6   3   1        4.34        4.96      0.51 o 
   7   3   1      134.36      137.36      1.77 o 
   8   3   1        6.26        8.66      0.82 o 
   9   3   1        0.08       -0.35      0.85 o 
 -10   4   1       14.95        7.29      6.99 o 
  -9   4   1        0.86        0.22      0.57 o 
  -8   4   1       12.83       12.27      0.50 o 
  -7   4   1       11.93       11.17      0.78 o 
  -6   4   1        3.41        3.14      0.26 o 
  -5   4   1        5.58        5.34      0.17 o 
  -4   4   1      314.36      315.91      4.74 o 
  -3   4   1      485.03      484.12      5.86 o 
  -2   4   1       12.41        6.41      0.35 o 
  -1   4   1      128.30      149.92      1.73 o 
   0   4   1    17337.26    12985.66    200.07 o 
   1   4   1      180.03      174.35      1.43 o 
   2   4   1       12.08       10.13      0.39 o 
   3   4   1      312.77      316.33      2.95 o 
   4   4   1        8.87       10.19      0.50 o 
   5   4   1        0.49        1.25      0.29 o 
   6   4   1      141.16      149.22      1.61 o 
   7   4   1       27.50       27.43      0.68 o 
   8   4   1        0.11        0.06      0.32 o 
   9   4   1        8.14        8.93      2.25 o 
 -10   5   1        3.55        3.78      2.57 o 
  -9   5   1        3.55        0.90      0.58 o 
  -8   5   1       14.39       14.40      0.81 o 
  -7   5   1       17.91       18.55      1.82 o 
  -6   5   1      513.63      521.23      8.67 o 
  -5   5   1        8.69        6.89      1.16 o 
  -4   5   1      475.72      503.00      5.82 o 
  -3   5   1       78.31       78.65      1.04 o 
  -2   5   1        0.09        0.01      0.20 o 
  -1   5   1       42.31       46.04      0.34 o 
   0   5   1      147.10      160.29      1.20 o 
   1   5   1      794.05      804.97     14.24 o 
   2   5   1       68.90       82.48      1.07 o 
   3   5   1      334.61      355.68      2.88 o 
   4   5   1      188.10      168.90      1.63 o 
   5   5   1      128.04      124.35      1.32 o 
   6   5   1      128.44      123.33      1.33 o 
   7   5   1       22.63       23.93      0.63 o 
   8   5   1        3.11        4.17      0.53 o 
   9   5   1        7.51       11.02      1.57 o 
  -9   6   1        7.21        5.73      1.11 o 
  -8   6   1       54.77       56.19      1.52 o 
  -7   6   1        0.03        0.33      0.85 o 
  -6   6   1      858.17      847.35     12.88 o 
  -5   6   1        1.14        1.57      0.60 o 
  -4   6   1       15.04       11.66      1.78 o 
  -3   6   1        1.16        0.76      0.37 o 
  -2   6   1       70.11       69.36      0.49 o 
  -1   6   1      339.68      345.46      2.07 o 
   0   6   1      102.62       90.15      0.71 o 
   1   6   1       65.52       54.61      0.62 o 
   2   6   1      497.64      550.27      4.32 o 
   3   6   1       11.06       18.69      0.51 o 
   4   6   1       56.78       62.14      0.74 o 
   5   6   1       12.33       13.54      0.86 o 
   6   6   1        0.31        0.19      0.27 o 
   7   6   1      105.13      111.08      2.30 o 
   8   6   1       11.51       14.28      1.05 o 
   9   6   1        0.57        0.03      0.88 o 
  -9   7   1        0.13        0.78      1.63 o 
  -8   7   1        0.32        0.72      0.60 o 
  -7   7   1       13.69       12.29      1.29 o 
  -6   7   1      367.49      367.70      5.99 o 
  -5   7   1        1.57        2.58      0.86 o 
  -4   7   1       74.64       88.47      1.49 o 
  -3   7   1      175.12      153.79      1.66 o 
  -2   7   1      463.98      467.06      3.43 o 
  -1   7   1      405.13      385.97      2.78 o 
   0   7   1      854.16      847.68      6.23 o 
   1   7   1     1619.60     1639.62     15.64 o 
   2   7   1      424.12      441.38      3.26 o 
   3   7   1        4.59        6.16      0.50 o 
   4   7   1        6.55        7.01      0.43 o 
   5   7   1        0.34        0.19      0.27 o 
   6   7   1       20.28       27.56      0.81 o 
   7   7   1        0.04        0.33      0.32 o 
   8   7   1       38.29       35.78      2.21 o 
   9   7   1       13.73       15.23      2.72 o 
  -9   8   1        3.08        3.34      1.40 o 
  -8   8   1        1.33        1.21      0.59 o 
  -7   8   1        0.07       -0.09      0.92 o 
  -6   8   1        0.66       -0.46      0.93 o 
  -5   8   1       33.04       39.88      1.33 o 
  -4   8   1       29.30       36.08      2.03 o 
  -3   8   1       69.71       61.54      0.46 o 
  -2   8   1       38.22       45.34      0.47 o 
  -1   8   1     1038.21     1063.60      7.45 o 
   0   8   1       55.51       60.34      0.96 o 
   1   8   1     2025.59     2096.23     19.31 o 
   2   8   1       30.67       32.09      0.86 o 
   3   8   1       67.09       69.78      0.72 o 
   4   8   1        1.53        0.94      0.32 o 
   5   8   1       34.35       35.47      0.61 o 
   6   8   1       27.14       24.06      0.55 o 
   7   8   1       24.61       23.17      1.17 o 
   8   8   1        7.67       10.68      2.39 o 
  -9   9   1       19.23       22.58      4.10 o 
  -8   9   1        2.82        3.10      0.59 o 
  -7   9   1        1.18        0.46      0.89 o 
  -6   9   1       34.09       36.79      1.46 o 
  -5   9   1      454.76      472.07      7.28 o 
  -4   9   1        4.85        4.50      0.73 o 
  -3   9   1        0.71        0.96      0.26 o 
  -2   9   1      120.86      132.32      1.16 o 
  -1   9   1        6.71        6.79      0.37 o 
   0   9   1        8.34        6.51      0.41 o 
   1   9   1      481.36      515.83      3.83 o 
   2   9   1      194.31      213.42      1.92 o 
   3   9   1       24.07       24.46      0.53 o 
   4   9   1       20.59       19.17      0.46 o 
   5   9   1        3.21        2.18      0.36 o 
   6   9   1        7.71        6.95      0.36 o 
   7   9   1       14.93       18.22      2.42 o 
   8   9   1       22.01       23.50      2.60 o 
  -9  10   1        4.29        3.23      1.55 o 
  -8  10   1        0.04        0.43      0.51 o 
  -7  10   1        0.46        0.74      1.03 o 
  -6  10   1        0.13       -0.15      0.91 o 
  -5  10   1      293.45      301.98      7.95 o 
  -4  10   1        5.62        5.94      0.47 o 
  -3  10   1      121.50      123.68      1.22 o 
  -2  10   1       14.44       15.02      0.51 o 
  -1  10   1        9.26       10.87      0.51 o 
   0  10   1        0.01        0.43      0.27 o 
   1  10   1      156.63      151.12      1.64 o 
   2  10   1       85.22       86.60      1.07 o 
   3  10   1        5.94        5.71      0.61 o 
   4  10   1        2.87        2.09      0.47 o 
   5  10   1       19.31       20.82      0.63 o 
   6  10   1        6.61        8.65      1.85 o 
   7  10   1       21.17       24.41      2.21 o 
   8  10   1       40.33       43.87      5.84 o 
  -8  11   1        0.16        0.56      0.97 o 
  -7  11   1        1.12        1.00      0.90 o 
  -6  11   1        9.30        8.26      1.27 o 
  -5  11   1       49.92       53.08      2.66 o 
  -4  11   1       55.59       51.53      1.54 o 
  -3  11   1        0.26        0.26      0.18 o 
  -2  11   1      183.68      184.84      1.64 o 
  -1  11   1        3.05        3.58      0.40 o 
   0  11   1       94.69       84.18      1.28 o 
   1  11   1       27.74       25.83      0.71 o 
   2  11   1      170.15      169.29      1.79 o 
   3  11   1        0.82        1.14      0.40 o 
   4  11   1       26.20       27.07      0.78 o 
   5  11   1        8.97        7.36      0.78 o 
   6  11   1       10.22       10.51      2.14 o 
   7  11   1        5.86        5.29      1.22 o 
   8  11   1        2.24        2.89      1.32 o 
  -8  12   1        9.71       12.57      1.48 o 
  -7  12   1        0.13        0.21      0.87 o 
  -6  12   1        7.27        7.70      1.93 o 
  -5  12   1        7.77        5.88      0.51 o 
  -4  12   1        0.13        0.03      0.22 o 
  -3  12   1       28.83       30.02      0.69 o 
  -2  12   1       87.92       93.55      0.80 o 
  -1  12   1        0.92        1.84      0.55 o 
   0  12   1       11.79       12.91      0.53 o 
   1  12   1       17.14       15.58      0.53 o 
   2  12   1      169.04      165.58      1.40 o 
   3  12   1       63.95       66.14      0.97 o 
   4  12   1        1.26        2.17      0.63 o 
   5  12   1       27.87       26.15      1.00 o 
   6  12   1        0.02        0.47      0.98 o 
   7  12   1        0.13        0.80      1.06 o 
  -8  13   1        1.39        2.27      1.53 o 
  -7  13   1        0.93        3.03      1.87 o 
  -6  13   1        0.01       -0.29      0.97 o 
  -5  13   1       18.14       16.03      0.86 o 
  -4  13   1       43.20       44.11      0.62 o 
  -3  13   1       84.74       94.16      0.86 o 
  -2  13   1       49.62       54.38      0.85 o 
  -1  13   1        6.32        9.07      0.42 o 
   0  13   1        7.38        8.12      0.50 o 
   1  13   1       14.09       14.63      0.72 o 
   2  13   1       53.40       55.03      0.96 o 
   3  13   1        3.33        2.52      0.33 o 
   4  13   1        0.01        0.08      0.34 o 
   5  13   1       19.06       15.11      0.81 o 
   6  13   1        6.19        6.11      2.02 o 
   7  13   1        1.47        1.03      1.46 o 
  -7  14   1        0.86        2.09      1.29 o 
  -6  14   1        2.32        2.72      1.16 o 
  -5  14   1        4.75        5.21      1.06 o 
  -4  14   1       23.14       23.00      0.93 o 
  -3  14   1        8.02        7.93      0.43 o 
  -2  14   1        5.55        5.50      0.45 o 
  -1  14   1        9.98       10.40      0.66 o 
   0  14   1        2.74        3.07      0.38 o 
   1  14   1       19.60       17.47      0.55 o 
   2  14   1        5.26        5.81      0.55 o 
   3  14   1        5.97        5.28      0.45 o 
   4  14   1        4.98        3.70      0.47 o 
   5  14   1        4.63        4.91      1.07 o 
   6  14   1        0.25       -1.12      1.12 o 
  -7  15   1        0.00        0.01      1.03 o 
  -6  15   1        4.69        2.35      1.41 o 
  -5  15   1        1.38        1.77      1.08 o 
  -4  15   1       27.24       25.09      0.71 o 
  -3  15   1       47.71       50.61      0.84 o 
  -2  15   1       60.64       60.68      0.95 o 
  -1  15   1        0.12        0.16      0.36 o 
   0  15   1        0.53        0.30      0.33 o 
   1  15   1        0.31        0.73      0.40 o 
   2  15   1       39.05       33.82      1.07 o 
   3  15   1        5.17        4.17      0.38 o 
   4  15   1        0.77        0.96      0.40 o 
   5  15   1        0.77        0.25      0.65 o 
   6  15   1        0.89        1.17      1.13 o 
  -6  16   1        0.78       -0.86      0.86 o 
  -5  16   1        3.75        3.29      1.02 o 
  -4  16   1        5.22        5.68      0.60 o 
  -3  16   1        0.53        0.61      0.53 o 
  -2  16   1        0.31        0.17      0.37 o 
  -1  16   1        0.01        0.48      0.43 o 
   0  16   1        0.88        1.03      0.32 o 
   1  16   1        0.50        0.39      0.39 o 
   2  16   1        0.00        0.12      0.35 o 
   3  16   1       17.97       12.90      0.60 o 
   4  16   1       57.37       55.53      1.79 o 
   5  16   1       10.71        7.70      1.64 o 
  -5  17   1        2.37        2.24      0.97 o 
  -4  17   1        0.26        0.23      0.66 o 
  -3  17   1        1.73        1.57      0.50 o 
  -2  17   1       29.65       33.09      0.89 o 
  -1  17   1       25.33       24.01      0.77 o 
   0  17   1        5.35        4.52      0.51 o 
   1  17   1        2.04        1.36      0.42 o 
   2  17   1        1.43        0.72      0.41 o 
   3  17   1        4.29        3.78      0.48 o 
   4  17   1        2.47        1.19      1.51 o 
   5  17   1        1.05        1.05      0.99 o 
  -5  18   1        9.13        8.23      1.54 o 
  -4  18   1        4.95        4.96      1.42 o 
  -3  18   1       17.16       17.01      0.71 o 
  -2  18   1        6.53        5.28      1.06 o 
  -1  18   1        6.25        7.30      1.16 o 
   0  18   1        1.00        0.76      0.44 o 
   1  18   1        3.44        2.76      0.76 o 
   2  18   1        0.16        0.40      0.48 o 
   3  18   1        0.51        0.46      0.46 o 
   4  18   1        0.13        1.53      0.92 o 
  -4  19   1        0.33        0.52      1.14 o 
  -3  19   1        1.79        0.62      0.57 o 
  -2  19   1        3.99        3.28      0.60 o 
  -1  19   1        3.91        3.09      1.02 o 
   0  19   1        1.79        0.26      0.60 o 
   1  19   1        0.01        0.32      0.33 o 
   2  19   1        2.68        3.09      0.71 o 
   3  19   1        4.96        4.76      1.11 o 
  -2  20   1        1.39        1.13      0.73 o 
  -1  20   1        0.02        0.74      0.54 o 
   0  20   1        3.06        4.89      1.24 o 
   1  20   1        0.86        2.94      0.76 o 
  -9   0   2        8.76        8.87      0.80 o 
  -8   0   2       44.26       43.49      1.16 o 
  -7   0   2       29.37       28.42      0.80 o 
  -6   0   2        0.54        1.79      0.31 o 
  -5   0   2      247.10      234.65      2.38 o 
  -4   0   2     3061.18     3466.64     56.50 o 
  -3   0   2     1274.03     1280.99     12.88 o 
  -2   0   2     3143.40     3080.41     39.15 o 
  -1   0   2      363.66      314.33      3.15 o 
   0   0   2     4290.35     4031.21     68.62 o 
   1   0   2     1967.55     1775.01     24.90 o 
   2   0   2      923.14      870.71     10.23 o 
   3   0   2       20.59       23.05      1.06 o 
   4   0   2      186.42      197.60      3.37 o 
   5   0   2       74.27       79.23      1.68 o 
   6   0   2      179.70      175.14      3.31 o 
   7   0   2      183.19      163.06      2.93 o 
   8   0   2        0.93        0.48      0.60 o 
   9   0   2        1.17        0.93      0.83 o 
 -10   1   2       19.79       21.65      1.16 o 
  -9   1   2       14.38       17.65      0.65 o 
  -8   1   2       87.64       85.31      1.27 o 
  -7   1   2        7.79        7.57      0.40 o 
  -6   1   2        6.49        8.09      0.49 o 
  -5   1   2        0.46        0.29      0.23 o 
  -4   1   2      114.40      129.19      1.60 o 
  -3   1   2       89.69       88.74      0.53 o 
  -2   1   2       87.86       94.19      0.73 o 
  -1   1   2     2195.63     2134.30     21.04 o 
   0   1   2      106.70       92.35      1.21 o 
   1   1   2       35.12       35.66      0.71 o 
   2   1   2       32.21       40.14      0.76 o 
   3   1   2     1968.42     2106.13     21.75 o 
   4   1   2       47.32       44.57      0.94 o 
   5   1   2        6.43        6.07      0.65 o 
   6   1   2        0.46        0.28      0.45 o 
   7   1   2       11.66       11.18      0.63 o 
   8   1   2        1.22        1.01      0.55 o 
   9   1   2        7.78        9.12      0.74 o 
 -10   2   2        0.01        0.43      0.72 o 
  -9   2   2        0.14        0.24      0.41 o 
  -8   2   2        9.04        9.71      0.47 o 
  -7   2   2      349.95      351.86      3.00 o 
  -6   2   2      120.89      122.10      1.23 o 
  -5   2   2       82.03       87.56      0.88 o 
  -4   2   2        6.57        5.63      0.19 o 
  -3   2   2      158.13      152.77      1.16 o 
  -2   2   2      219.01      228.30      1.50 o 
  -1   2   2        5.57        5.44      0.41 o 
   0   2   2      406.56      382.69      3.32 o 
   1   2   2       86.08       96.54      0.99 o 
   2   2   2       47.62       54.13      0.91 o 
   3   2   2        5.97       12.87      0.75 o 
   4   2   2      441.74      502.52      4.40 o 
   5   2   2       43.74       51.58      1.14 o 
   6   2   2        1.21        1.39      0.45 o 
   7   2   2        0.01        0.05      0.36 o 
   8   2   2        0.78        0.68      0.59 o 
   9   2   2        4.19        5.21      0.92 o 
 -10   3   2        6.48        5.13      0.96 o 
  -9   3   2       17.50       20.37      0.99 o 
  -8   3   2        8.03        7.67      0.37 o 
  -7   3   2       90.59       81.60      0.88 o 
  -6   3   2       86.30       84.46      1.24 o 
  -5   3   2       51.66       55.08      0.48 o 
  -4   3   2      259.68      289.50      2.01 o 
  -3   3   2      279.73      289.48      2.53 o 
  -2   3   2       63.79       66.39      0.43 o 
  -1   3   2        0.01        1.12      0.49 o 
   0   3   2       22.09       18.09      0.97 o 
   1   3   2      159.30      140.00      1.35 o 
   2   3   2      685.44      681.76      7.32 o 
   3   3   2      352.20      390.37      3.27 o 
   4   3   2        0.48        0.66      0.48 o 
   5   3   2       20.89       19.40      0.62 o 
   6   3   2       48.90       38.73      1.23 o 
   7   3   2       22.03       21.42      0.97 o 
   8   3   2       26.77       27.77      1.21 o 
   9   3   2        3.98        3.33      1.54 o 
 -10   4   2        0.15        0.82      0.73 o 
  -9   4   2        0.58        0.54      0.49 o 
  -8   4   2       18.04       16.67      0.35 o 
  -7   4   2        1.94        2.07      0.26 o 
  -6   4   2        3.77        4.52      1.06 o 
  -5   4   2       83.91      103.22      1.29 o 
  -4   4   2        5.42        9.84      0.46 o 
  -3   4   2     1874.86     1981.64     35.28 o 
  -2   4   2       90.83       85.91      0.65 o 
  -1   4   2      661.77      579.00      3.94 o 
   0   4   2     2348.40     2196.36     22.61 o 
   1   4   2      273.61      255.58      2.63 o 
   2   4   2      377.35      345.99      3.08 o 
   3   4   2      139.98      137.22      1.52 o 
   4   4   2        9.32       11.52      0.48 o 
   5   4   2       74.41       71.34      1.27 o 
   6   4   2      150.10      124.49      1.67 o 
   7   4   2        3.86        3.15      0.64 o 
   8   4   2        7.62        8.44      0.64 o 
   9   4   2        3.66        5.27      1.71 o 
 -10   5   2       12.11       15.50      1.42 o 
  -9   5   2        7.74        7.22      1.11 o 
  -8   5   2        5.30        6.66      0.53 o 
  -7   5   2       74.52       77.58      2.14 o 
  -6   5   2       53.44       54.52      1.20 o 
  -5   5   2       59.57       65.16      1.02 o 
  -4   5   2        6.36       11.47      0.36 o 
  -3   5   2      382.09      381.10      2.43 o 
  -2   5   2       11.20       11.90      0.27 o 
  -1   5   2       92.86       98.25      0.79 o 
   0   5   2      919.57      872.45      9.25 o 
   1   5   2        6.73        6.97      0.38 o 
   2   5   2      323.68      367.59      3.02 o 
   3   5   2        7.19        6.08      0.88 o 
   4   5   2      372.76      372.96      3.48 o 
   5   5   2        9.04       11.67      0.61 o 
   6   5   2       15.19       11.98      0.60 o 
   7   5   2        1.16        1.07      0.38 o 
   8   5   2        0.08        0.13      0.41 o 
 -10   6   2        8.08       13.99      1.96 o 
  -9   6   2       10.36       10.55      0.77 o 
  -8   6   2        7.65        8.48      0.87 o 
  -7   6   2      152.13      157.11      2.10 o 
  -6   6   2      181.96      182.86      2.59 o 
  -5   6   2       18.15       20.62      0.48 o 
  -4   6   2        7.84        8.68      0.40 o 
  -3   6   2        9.18        9.63      0.29 o 
  -2   6   2       11.73       14.66      0.43 o 
  -1   6   2        2.94        3.90      0.21 o 
   0   6   2      183.23      163.68      1.53 o 
   1   6   2        0.84        1.68      0.43 o 
   2   6   2      361.54      390.63      3.23 o 
   3   6   2      254.98      273.81      3.65 o 
   4   6   2       59.95       56.10      1.15 o 
   5   6   2       50.25       52.33      0.81 o 
   6   6   2       10.25       10.96      0.69 o 
   7   6   2        5.02        5.67      0.66 o 
   8   6   2        0.20        0.11      0.78 o 
  -9   7   2        1.52        1.12      0.64 o 
  -8   7   2        2.91        4.76      0.96 o 
  -7   7   2       29.81       28.35      1.33 o 
  -6   7   2      164.04      158.97      2.12 o 
  -5   7   2       14.55       17.62      0.89 o 
  -4   7   2      150.35      148.49      2.17 o 
  -3   7   2       29.96       33.54      1.03 o 
  -2   7   2      149.50      154.24      1.40 o 
  -1   7   2      398.80      443.97      2.96 o 
   0   7   2        1.13        0.28      0.19 o 
   1   7   2      132.04      137.35      1.23 o 
   2   7   2       56.24       69.30      1.35 o 
   3   7   2       17.20       21.20      0.56 o 
   4   7   2       88.12       94.02      1.65 o 
   5   7   2       46.79       38.30      0.99 o 
   6   7   2       59.87       57.97      0.94 o 
   7   7   2        5.12        4.75      0.60 o 
   8   7   2        6.32        4.98      1.34 o 
  -9   8   2        1.56        1.88      0.77 o 
  -8   8   2       22.69       24.10      0.87 o 
  -7   8   2        0.01       -0.29      0.31 o 
  -6   8   2        1.47        1.41      0.40 o 
  -5   8   2       35.31       36.30      0.79 o 
  -4   8   2        9.26        6.65      0.66 o 
  -3   8   2        9.51        6.70      0.40 o 
  -2   8   2      345.46      374.89      3.07 o 
  -1   8   2      119.96      115.72      1.03 o 
   0   8   2      348.82      367.34      2.60 o 
   1   8   2      894.24      889.29      7.37 o 
   2   8   2        7.07        8.00      0.47 o 
   3   8   2      118.78      124.92      1.49 o 
   4   8   2       31.56       30.22      1.08 o 
   5   8   2       78.67       67.04      1.58 o 
   6   8   2       34.42       35.25      0.98 o 
   7   8   2        0.21        0.01      0.33 o 
   8   8   2        1.09        2.14      0.91 o 
  -9   9   2        2.80        1.25      0.80 o 
  -8   9   2        0.28       -0.09      0.47 o 
  -7   9   2       24.79       23.36      1.08 o 
  -6   9   2      140.94      133.83      9.09 o 
  -5   9   2        7.78        8.53      0.62 o 
  -4   9   2        8.69        9.57      0.67 o 
  -3   9   2        5.96        6.05      0.38 o 
  -2   9   2      254.76      263.29      2.09 o 
  -1   9   2       31.48       28.78      0.59 o 
   0   9   2       16.86       15.30      0.67 o 
   1   9   2      127.46      108.54      1.12 o 
   2   9   2        7.06        8.38      0.96 o 
   3   9   2        1.85        1.61      0.34 o 
   4   9   2        0.10        0.11      0.31 o 
   5   9   2      143.08      121.93      1.42 o 
   6   9   2       10.02       12.38      0.66 o 
   7   9   2        4.13        5.10      1.12 o 
   8   9   2        2.54        2.59      1.13 o 
  -9  10   2        1.49        1.24      0.96 o 
  -8  10   2        4.04        3.44      0.96 o 
  -7  10   2        0.15       -0.19      0.26 o 
  -6  10   2      222.18      216.02      7.94 o 
  -5  10   2       28.05       35.08      1.41 o 
  -4  10   2        8.43        9.68      0.72 o 
  -3  10   2       22.71       22.56      0.80 o 
  -2  10   2       78.43       76.14      1.11 o 
  -1  10   2       19.38       19.26      0.57 o 
   0  10   2       91.00       96.11      1.13 o 
   1  10   2      270.22      274.75      2.31 o 
   2  10   2       97.18      106.34      1.14 o 
   3  10   2        7.01        9.46      0.48 o 
   4  10   2       46.48       46.67      0.80 o 
   5  10   2       32.69       32.75      1.09 o 
   6  10   2        0.03        0.01      0.31 o 
   7  10   2       28.94       34.37      1.88 o 
  -8  11   2        2.18        3.26      0.90 o 
  -7  11   2        1.59        1.76      0.75 o 
  -6  11   2      124.79      126.60      2.57 o 
  -5  11   2       44.40       45.16      1.22 o 
  -4  11   2        0.16        0.54      0.17 o 
  -3  11   2       20.31       23.17      0.50 o 
  -2  11   2       76.08       83.88      1.17 o 
  -1  11   2       55.22       55.45      0.81 o 
   0  11   2      130.95      139.63      2.29 o 
   1  11   2      185.13      194.15      1.73 o 
   2  11   2        2.25        1.92      0.44 o 
   3  11   2       17.16       19.80      1.25 o 
   4  11   2       11.95       11.52      0.72 o 
   5  11   2       21.30       19.09      0.63 o 
   6  11   2        3.70        3.00      0.68 o 
   7  11   2        3.68        4.03      1.10 o 
  -8  12   2        0.23        0.49      0.81 o 
  -7  12   2        9.43       10.62      1.17 o 
  -6  12   2        5.51        6.62      1.01 o 
  -5  12   2        0.01        0.09      0.59 o 
  -4  12   2        0.68        0.82      0.25 o 
  -3  12   2       16.97       17.60      0.43 o 
  -2  12   2        3.36        3.03      0.45 o 
  -1  12   2        0.87        0.58      0.35 o 
   0  12   2      104.22      113.40      1.22 o 
   1  12   2      154.63      157.13      1.63 o 
   2  12   2      101.87       98.92      2.16 o 
   3  12   2       11.71       11.27      0.57 o 
   4  12   2       54.85       52.25      1.05 o 
   5  12   2       30.94       29.41      1.10 o 
   6  12   2        0.02        0.41      0.74 o 
   7  12   2        8.19        8.75      2.55 o 
  -8  13   2        0.27        0.38      1.26 o 
  -7  13   2        6.07        6.51      0.98 o 
  -6  13   2        6.56        6.32      0.90 o 
  -5  13   2      116.46      121.85      2.83 o 
  -4  13   2        3.39        2.58      0.31 o 
  -3  13   2        4.75        3.80      0.46 o 
  -2  13   2       27.69       28.71      0.69 o 
  -1  13   2       23.20       23.89      0.45 o 
   0  13   2        8.63       10.23      0.79 o 
   1  13   2       62.10       66.70      1.07 o 
   2  13   2      105.72      107.19      2.47 o 
   3  13   2        1.48        1.52      0.59 o 
   4  13   2        9.35        9.85      1.05 o 
   5  13   2        4.92        3.72      0.69 o 
   6  13   2        4.07        3.16      1.12 o 
  -7  14   2        1.27        1.46      0.97 o 
  -6  14   2        0.39       -0.90      1.06 o 
  -5  14   2      129.48      142.75      3.12 o 
  -4  14   2        2.91        2.77      0.36 o 
  -3  14   2       55.06       56.83      1.06 o 
  -2  14   2       10.13        9.69      0.51 o 
  -1  14   2        0.11        0.68      0.58 o 
   0  14   2       22.06       26.02      0.83 o 
   1  14   2       37.90       38.75      1.40 o 
   2  14   2        6.61       10.61      0.53 o 
   3  14   2        3.03        2.77      0.64 o 
   4  14   2        0.93        1.18      0.69 o 
   5  14   2        6.71        3.02      1.88 o 
   6  14   2        0.54        1.61      1.11 o 
  -7  15   2        2.80        3.14      1.35 o 
  -6  15   2        3.67        4.78      1.09 o 
  -5  15   2       32.61       31.52      1.53 o 
  -4  15   2        0.38        0.07      0.24 o 
  -3  15   2        6.84        6.05      0.66 o 
  -2  15   2        1.85        1.35      0.35 o 
  -1  15   2        0.04       -0.32      0.44 o 
   0  15   2        7.27        6.23      0.61 o 
   1  15   2       52.19       50.82      1.08 o 
   2  15   2       95.90       92.51      1.64 o 
   3  15   2        0.77        0.24      0.39 o 
   4  15   2       27.09       27.97      1.12 o 
   5  15   2        0.63        1.54      0.82 o 
  -6  16   2        1.92        1.38      0.87 o 
  -5  16   2        0.28       -0.48      0.76 o 
  -4  16   2        1.00        0.34      0.46 o 
  -3  16   2        0.58        0.11      0.33 o 
  -2  16   2       12.10       12.61      0.82 o 
  -1  16   2        0.49        0.53      0.76 o 
   0  16   2        0.78        0.89      0.33 o 
   1  16   2        0.06        0.36      0.34 o 
   2  16   2        8.90        4.96      0.65 o 
   3  16   2       11.78        9.45      0.69 o 
   4  16   2        6.33        5.60      0.47 o 
   5  16   2        0.07       -0.18      0.96 o 
  -5  17   2        0.51        0.66      0.99 o 
  -4  17   2       26.12       27.38      1.63 o 
  -3  17   2        0.01       -0.01      0.39 o 
  -2  17   2        1.97        2.63      0.61 o 
  -1  17   2        3.84        3.15      0.59 o 
   0  17   2        0.66        0.68      0.39 o 
   1  17   2       21.90       20.77      0.90 o 
   2  17   2       21.65       19.70      0.80 o 
   3  17   2        3.46        3.28      0.53 o 
   4  17   2        3.28        1.93      0.97 o 
  -5  18   2        3.34        3.21      1.24 o 
  -4  18   2       13.38       16.91      2.24 o 
  -3  18   2       13.44        9.86      1.88 o 
  -2  18   2        8.68        7.45      0.88 o 
  -1  18   2        5.98        4.24      0.87 o 
   0  18   2        0.00       -0.38      0.38 o 
   1  18   2        0.53        1.09      0.53 o 
   2  18   2        0.00       -0.08      0.39 o 
   3  18   2        0.34        0.26      0.39 o 
  -4  19   2       13.79       15.11      1.85 o 
  -3  19   2        0.00        1.72      1.28 o 
  -2  19   2        1.33        1.02      0.63 o 
  -1  19   2        0.68        1.96      0.50 o 
   0  19   2        3.08        3.23      0.60 o 
   1  19   2       16.66       16.73      0.82 o 
   2  19   2       17.68       15.12      0.76 o 
  -2  20   2        1.73        0.86      0.65 o 
  -1  20   2        0.16        2.30      0.93 o 
   0  20   2       14.46       16.06      1.75 o 
 -10   1   3        2.13        1.56      0.67 o 
  -9   1   3        8.61       10.73      0.48 o 
  -8   1   3        0.64        0.92      0.31 o 
  -7   1   3        0.00        0.34      0.28 o 
  -6   1   3        4.39        4.99      0.38 o 
  -5   1   3       12.38       19.23      0.38 o 
  -4   1   3      909.92     1034.46      6.77 o 
  -3   1   3      675.74      656.97      3.64 o 
  -2   1   3      672.25      633.86      4.04 o 
  -1   1   3     1867.40     1745.79     16.75 o 
   0   1   3        2.01        0.02      0.40 o 
   1   1   3       63.22       66.03      0.87 o 
   2   1   3        2.18        1.53      0.43 o 
   3   1   3        4.71        5.44      0.55 o 
   4   1   3       13.55       13.63      0.70 o 
   5   1   3       17.28       15.22      0.93 o 
   6   1   3       81.48       67.07      1.49 o 
   7   1   3        5.38        2.33      0.56 o 
   8   1   3        1.45        1.56      0.67 o 
 -10   2   3       23.53       25.42      1.28 o 
  -9   2   3       26.53       30.05      0.66 o 
  -8   2   3        0.54        0.67      0.26 o 
  -7   2   3        7.16        8.04      0.39 o 
  -6   2   3       26.52       25.25      0.39 o 
  -5   2   3        1.08        0.93      0.21 o 
  -4   2   3        3.79        4.84      0.46 o 
  -3   2   3        1.59        1.69      0.20 o 
  -2   2   3        1.90        1.65      0.25 o 
  -1   2   3      232.45      244.63      2.18 o 
   0   2   3     2006.75     1993.19     20.05 o 
   1   2   3       60.65       54.08      0.84 o 
   2   2   3       17.76       22.76      1.11 o 
   3   2   3       10.87       12.93      0.88 o 
   4   2   3       44.70       45.30      0.89 o 
   5   2   3        2.46        3.23      0.57 o 
   6   2   3        2.58        3.45      0.57 o 
   7   2   3        0.07        0.64      0.46 o 
   8   2   3        0.15       -0.40      0.82 o 
 -10   3   3        2.77        4.00      0.91 o 
  -9   3   3       11.74       14.86      0.93 o 
  -8   3   3        7.04        7.01      0.27 o 
  -7   3   3       14.96       11.62      0.50 o 
  -6   3   3        2.59        2.11      0.24 o 
  -5   3   3      183.37      194.61      1.59 o 
  -4   3   3      230.67      274.56      1.91 o 
  -3   3   3      707.94      714.23      4.40 o 
  -2   3   3      365.40      353.24      2.68 o 
  -1   3   3     1581.12     1528.80     14.23 o 
   0   3   3      223.72      199.86      1.89 o 
   1   3   3        1.77        1.96      0.38 o 
   2   3   3       51.72       49.50      0.96 o 
   3   3   3      216.38      221.08      2.37 o 
   4   3   3       21.21       22.12      0.82 o 
   5   3   3       37.04       34.82      0.94 o 
   6   3   3       49.11       40.66      1.07 o 
   7   3   3       10.39        8.18      0.81 o 
   8   3   3        0.20        0.07      0.52 o 
 -10   4   3        0.36       -0.07      1.03 o 
  -9   4   3        3.26        3.38      0.55 o 
  -8   4   3       66.69       64.17      1.23 o 
  -7   4   3        5.33        4.11      0.19 o 
  -6   4   3        5.50        5.26      0.22 o 
  -5   4   3      183.98      184.14      1.56 o 
  -4   4   3      737.77      749.21      7.93 o 
  -3   4   3      219.30      258.85      1.66 o 
  -2   4   3       39.30       32.35      0.44 o 
  -1   4   3      203.62      196.79      1.52 o 
   0   4   3       43.48       40.79      0.65 o 
   1   4   3       21.15       17.30      0.56 o 
   2   4   3      510.68      527.19      4.47 o 
   3   4   3       24.06       26.43      1.45 o 
   4   4   3       36.12       36.39      0.98 o 
   5   4   3       32.72       25.39      0.86 o 
   6   4   3       60.28       51.72      1.38 o 
   7   4   3       28.43       29.96      1.07 o 
   8   4   3        0.49        0.87      0.60 o 
 -10   5   3        8.22       12.02      1.68 o 
  -9   5   3        0.72        1.51      0.57 o 
  -8   5   3        0.04        0.28      0.63 o 
  -7   5   3        2.27        2.71      0.41 o 
  -6   5   3        4.33        4.84      0.54 o 
  -5   5   3       55.66       65.19      0.95 o 
  -4   5   3       49.58       45.66      0.71 o 
  -3   5   3      501.10      527.89      3.40 o 
  -2   5   3      568.38      544.43     13.67 o 
  -1   5   3      555.58      576.72      4.36 o 
   0   5   3       77.19       73.26      0.92 o 
   1   5   3      109.12      112.14      1.50 o 
   2   5   3       14.06       19.67      0.73 o 
   3   5   3      284.34      294.66      3.02 o 
   4   5   3        2.85        3.36      0.63 o 
   5   5   3       90.24       73.79      1.50 o 
   6   5   3        3.32        2.28      0.60 o 
   7   5   3        0.56        0.20      0.50 o 
   8   5   3        0.36        0.25      0.61 o 
 -10   6   3       27.50       30.11      1.44 o 
  -9   6   3        3.69        3.07      0.61 o 
  -8   6   3        9.82       10.81      0.63 o 
  -7   6   3      100.53      100.46      1.72 o 
  -6   6   3        2.71        2.06      0.41 o 
  -5   6   3       51.88       47.06      1.11 o 
  -4   6   3        4.51        4.08      0.27 o 
  -3   6   3       91.00       92.76      0.88 o 
  -2   6   3      238.26      245.18      1.90 o 
  -1   6   3      592.65      589.39      4.64 o 
   0   6   3      111.28      102.85      1.55 o 
   1   6   3      360.83      361.60      3.03 o 
   2   6   3       13.76       11.95      0.52 o 
   3   6   3       10.32       10.46      0.71 o 
   4   6   3      114.17      119.68      1.42 o 
   5   6   3        3.40        2.30      0.66 o 
   6   6   3        0.16        0.41      0.59 o 
   7   6   3        7.34        7.43      0.88 o 
   8   6   3        5.82        3.90      1.23 o 
  -9   7   3       18.49       18.93      1.14 o 
  -8   7   3       39.76       40.53      2.46 o 
  -7   7   3       91.94       88.71      3.21 o 
  -6   7   3       59.87       59.97      1.02 o 
  -5   7   3       11.86       10.10      0.62 o 
  -4   7   3       24.58       23.54      0.70 o 
  -3   7   3      233.31      248.90      1.98 o 
  -2   7   3      501.76      510.81      3.82 o 
  -1   7   3       18.96       13.88      0.49 o 
   0   7   3      179.25      183.40      1.52 o 
   1   7   3       60.47       59.49      0.85 o 
   2   7   3        7.85        6.69      0.56 o 
   3   7   3        3.96        3.80      0.44 o 
   4   7   3       81.57       82.99      1.54 o 
   5   7   3       50.85       41.59      2.13 o 
   6   7   3        0.03        0.13      0.38 o 
   7   7   3        2.24        2.17      0.54 o 
   8   7   3       16.68       13.55      1.94 o 
  -9   8   3       14.03       15.79      3.35 o 
  -8   8   3        0.06       -0.01      0.42 o 
  -7   8   3       23.07       23.52      0.77 o 
  -6   8   3       28.17       30.06      0.86 o 
  -5   8   3       35.60       38.79      1.48 o 
  -4   8   3        1.90        1.75      0.21 o 
  -3   8   3      356.13      371.17      2.74 o 
  -2   8   3      217.59      236.44      2.09 o 
  -1   8   3        2.30        1.80      0.37 o 
   0   8   3      160.88      146.26      1.85 o 
   1   8   3       47.45       49.72      1.01 o 
   2   8   3      146.49      138.56      1.60 o 
   3   8   3       50.15       54.60      1.24 o 
   4   8   3       15.87       13.82      0.61 o 
   5   8   3       91.20       82.02      1.65 o 
   6   8   3        9.96       11.31      0.71 o 
   7   8   3        1.48        1.56      0.57 o 
  -9   9   3        0.92        2.48      1.17 o 
  -8   9   3        0.89        0.68      0.89 o 
  -7   9   3        0.13        0.09      0.31 o 
  -6   9   3       43.13       45.56      1.55 o 
  -5   9   3        0.66        1.53      0.56 o 
  -4   9   3       71.20       71.03      1.19 o 
  -3   9   3        0.35        0.25      0.28 o 
  -2   9   3       95.39       92.05      1.20 o 
  -1   9   3       49.44       49.14      0.65 o 
   0   9   3       47.41       49.67      0.77 o 
   1   9   3       49.68       47.58      0.98 o 
   2   9   3      393.82      413.50      4.17 o 
   3   9   3        0.50        0.88      0.68 o 
   4   9   3        1.27        1.71      0.49 o 
   5   9   3        3.65        2.73      0.58 o 
   6   9   3        4.86        4.20      0.67 o 
   7   9   3        0.01        0.05      1.02 o 
  -9  10   3       14.57       13.90      2.00 o 
  -8  10   3        1.22        1.25      1.30 o 
  -7  10   3        9.12       12.49      2.63 o 
  -6  10   3      133.95      140.62      2.87 o 
  -5  10   3       12.30       13.23      0.88 o 
  -4  10   3        0.63        0.57      0.28 o 
  -3  10   3        8.31        9.92      0.46 o 
  -2  10   3       60.19       63.03      1.02 o 
  -1  10   3       17.33       17.47      0.47 o 
   0  10   3        5.97        7.11      0.47 o 
   1  10   3        6.53        6.19      0.45 o 
   2  10   3        0.00        0.00      0.34 o 
   3  10   3       14.92       16.09      1.10 o 
   4  10   3        4.15        4.99      0.65 o 
   5  10   3       19.41       18.76      0.74 o 
   6  10   3        0.47        0.97      0.41 o 
   7  10   3        7.07        4.31      1.20 o 
  -8  11   3        1.46        1.63      1.10 o 
  -7  11   3        6.14        7.30      1.21 o 
  -6  11   3      142.18      147.28      3.07 o 
  -5  11   3        1.98        2.63      0.74 o 
  -4  11   3       15.15       16.00      0.72 o 
  -3  11   3       38.71       36.70      1.05 o 
  -2  11   3      162.90      171.47      1.81 o 
  -1  11   3       24.62       23.01      0.58 o 
   0  11   3       41.12       43.86      1.60 o 
   1  11   3       19.90       19.79      0.60 o 
   2  11   3        2.34        1.00      0.47 o 
   3  11   3        6.07        6.51      0.70 o 
   4  11   3       25.11       25.90      0.99 o 
   5  11   3        6.31        6.22      0.65 o 
   6  11   3        6.45        7.44      0.75 o 
  -8  12   3        0.53        1.19      1.11 o 
  -7  12   3        0.09       -0.15      1.19 o 
  -6  12   3        6.81        6.69      1.20 o 
  -5  12   3        0.02        0.22      0.58 o 
  -4  12   3        0.01       -0.09      0.19 o 
  -3  12   3       15.76       17.76      0.60 o 
  -2  12   3      106.53      117.17      1.93 o 
  -1  12   3       14.32       13.08      0.90 o 
   0  12   3       20.62       23.40      0.84 o 
   1  12   3      450.00      456.68      7.17 o 
   2  12   3       49.78       49.67      1.17 o 
   3  12   3        0.01       -0.29      0.38 o 
   4  12   3       55.69       51.26      1.07 o 
   5  12   3        3.65        3.46      0.63 o 
   6  12   3        0.04       -0.40      0.95 o 
  -8  13   3        1.24        1.49      1.27 o 
  -7  13   3       14.85       15.43      1.32 o 
  -6  13   3       32.83       36.38      1.59 o 
  -5  13   3      103.59      115.36      1.90 o 
  -4  13   3        9.46        9.79      0.47 o 
  -3  13   3        9.46       10.69      0.60 o 
  -2  13   3        0.27        0.66      0.57 o 
  -1  13   3        0.03       -0.22      0.34 o 
   0  13   3       16.27       15.13      0.58 o 
   1  13   3       24.15       28.12      0.99 o 
   2  13   3        0.48        0.73      0.46 o 
   3  13   3        7.63        8.54      0.54 o 
   4  13   3        1.94        1.86      0.71 o 
   5  13   3        3.01        2.37      0.81 o 
   6  13   3        0.00        0.20      0.80 o 
  -7  14   3        1.78        1.75      0.89 o 
  -6  14   3        4.65        3.54      0.94 o 
  -5  14   3       20.28       21.88      1.52 o 
  -4  14   3        1.01        1.41      0.29 o 
  -3  14   3       37.51       35.94      1.02 o 
  -2  14   3        1.91        2.30      0.50 o 
  -1  14   3        0.50       -0.01      0.30 o 
   0  14   3       19.18       20.68      0.74 o 
   1  14   3        2.00        1.32      0.49 o 
   2  14   3        6.32        9.67      1.33 o 
   3  14   3        1.27        1.61      0.47 o 
   4  14   3        2.89        2.37      0.68 o 
   5  14   3        7.58        6.02      0.81 o 
  -7  15   3        0.94        0.09      0.94 o 
  -6  15   3       17.56       23.00      1.51 o 
  -5  15   3       76.56       83.78      1.85 o 
  -4  15   3        0.10        0.06      0.36 o 
  -3  15   3        0.90        0.44      0.53 o 
  -2  15   3       10.51       12.04      1.35 o 
  -1  15   3        8.53        9.11      0.54 o 
   0  15   3        1.17        1.86      0.50 o 
   1  15   3        0.13        0.14      0.46 o 
   2  15   3        1.44        1.54      0.64 o 
   3  15   3        5.88        6.39      0.80 o 
   4  15   3        0.61        1.18      0.54 o 
   5  15   3        0.09       -0.63      0.65 o 
  -6  16   3        0.37       -1.13      1.27 o 
  -5  16   3        6.34        8.66      1.17 o 
  -4  16   3        3.49        2.62      0.48 o 
  -3  16   3        0.00       -0.10      0.41 o 
  -2  16   3        0.00       -0.01      0.43 o 
  -1  16   3       11.12       10.66      0.75 o 
   0  16   3      118.78      123.91      2.98 o 
   1  16   3      166.43      166.39      2.91 o 
   2  16   3       65.95       58.47      1.58 o 
   3  16   3        1.27        1.14      0.79 o 
   4  16   3        0.00        0.71      0.58 o 
  -5  17   3       45.25       47.05      2.26 o 
  -4  17   3        6.21        8.07      0.95 o 
  -3  17   3        0.44        0.42      0.42 o 
  -2  17   3        0.15       -0.18      0.52 o 
  -1  17   3        0.09        0.03      0.56 o 
   0  17   3       15.19       16.07      1.21 o 
   1  17   3        0.93        0.57      0.50 o 
   2  17   3        3.58        2.32      0.54 o 
   3  17   3        1.99        1.73      0.70 o 
  -4  18   3       22.89       23.15      1.34 o 
  -3  18   3        0.02        0.46      0.54 o 
  -2  18   3        0.35       -0.08      0.62 o 
  -1  18   3        1.23        1.07      0.62 o 
   0  18   3        0.12        0.05      0.53 o 
   1  18   3       10.02       10.54      0.62 o 
   2  18   3        0.11        0.20      0.46 o 
  -3  19   3        0.52        0.70      1.05 o 
  -2  19   3        0.57        0.98      0.61 o 
  -1  19   3        6.84        7.14      1.07 o 
   0  19   3       15.12       17.06      3.29 o 
   1  19   3        0.00        0.24      0.67 o 
  -9   0   4        2.23        2.68      0.53 o 
  -8   0   4      155.36      134.43      1.81 o 
  -7   0   4      145.81      114.52      1.38 o 
  -6   0   4        3.69        9.10      0.82 o 
  -5   0   4      116.43      126.52      1.43 o 
  -4   0   4      246.52      225.34      1.92 o 
  -3   0   4       16.51       12.20      0.55 o 
  -2   0   4       36.91       33.18      0.88 o 
  -1   0   4       63.68       70.98      1.85 o 
   0   0   4        2.82        0.83      1.14 o 
   1   0   4      141.92      116.98      2.17 o 
   2   0   4     1665.02     1564.31     22.55 o 
   3   0   4      481.80      439.14      6.66 o 
   4   0   4       20.25       18.93      1.16 o 
   5   0   4       67.41       63.35      1.64 o 
   6   0   4      112.66       99.04      2.22 o 
   7   0   4        4.38        3.73      1.07 o 
 -10   1   4        0.10       -0.32      0.61 o 
  -9   1   4        1.53        1.15      0.46 o 
  -8   1   4        0.71        0.66      0.32 o 
  -7   1   4       33.40       30.30      0.66 o 
  -6   1   4       18.58       21.05      0.42 o 
  -5   1   4       34.32       34.68      0.47 o 
  -4   1   4       93.01       98.04      1.00 o 
  -3   1   4        0.63        0.40      0.21 o 
  -2   1   4      380.47      372.48      2.78 o 
  -1   1   4     1836.95     1932.35     19.80 o 
   0   1   4       31.07       46.15      1.09 o 
   1   1   4       25.53       23.09      1.15 o 
   2   1   4       45.69       48.29      1.04 o 
   3   1   4       67.82       72.72      1.55 o 
   4   1   4       19.47       20.77      0.88 o 
   5   1   4        6.34        4.17      0.84 o 
   6   1   4        3.30        2.29      0.64 o 
   7   1   4        6.83        5.33      0.84 o 
 -10   2   4        8.56        6.51      0.86 o 
  -9   2   4       22.36       23.25      0.70 o 
  -8   2   4        1.49        1.56      0.38 o 
  -7   2   4        1.73        1.57      0.24 o 
  -6   2   4       19.65       21.40      0.53 o 
  -5   2   4      129.13      139.94      1.04 o 
  -4   2   4      279.77      256.18      1.58 o 
  -3   2   4        4.80        4.83      0.56 o 
  -2   2   4       68.46       87.32      0.85 o 
  -1   2   4      119.34      139.10      1.83 o 
   0   2   4      359.15      341.47      3.48 o 
   1   2   4       28.41       27.75      0.91 o 
   2   2   4       52.70       50.85      1.18 o 
   3   2   4      119.77      121.58      1.77 o 
   4   2   4       72.65       75.30      1.52 o 
   5   2   4        3.67        3.80      0.64 o 
   6   2   4        0.80        0.15      0.61 o 
   7   2   4        0.69        1.01      0.61 o 
 -10   3   4        0.69        0.78      1.03 o 
  -9   3   4        0.16        0.37      0.55 o 
  -8   3   4       80.72       74.34      0.81 o 
  -7   3   4       11.13       10.74      0.53 o 
  -6   3   4        3.72        3.15      0.43 o 
  -5   3   4        0.01       -0.08      0.21 o 
  -4   3   4       79.97       80.62      0.73 o 
  -3   3   4      352.06      337.71      2.73 o 
  -2   3   4       99.06      111.68      1.33 o 
  -1   3   4      642.88      703.52      6.19 o 
   0   3   4      427.54      443.77      4.08 o 
   1   3   4      123.16      109.15      1.39 o 
   2   3   4       70.45       67.36      1.31 o 
   3   3   4      345.13      322.33      3.41 o 
   4   3   4       26.89       28.07      1.20 o 
   5   3   4        0.42        1.24      0.69 o 
   6   3   4        8.69        6.82      0.81 o 
   7   3   4        0.07       -0.10      0.48 o 
 -10   4   4        1.54        2.22      0.62 o 
  -9   4   4       24.14       24.14      1.18 o 
  -8   4   4       12.24       12.34      0.64 o 
  -7   4   4       57.74       49.70      0.61 o 
  -6   4   4       25.86       22.95      0.47 o 
  -5   4   4       15.97       16.04      0.52 o 
  -4   4   4       16.36       25.05      0.55 o 
  -3   4   4        3.24        2.00      0.27 o 
  -2   4   4        0.71        0.83      0.33 o 
  -1   4   4       40.67       43.13      0.73 o 
   0   4   4      112.88      101.27      1.44 o 
   1   4   4      210.40      193.14      3.18 o 
   2   4   4      311.88      273.21      3.04 o 
   3   4   4       34.72       29.11      1.32 o 
   4   4   4       14.16       15.31      1.08 o 
   5   4   4       61.24       53.46      1.38 o 
   6   4   4        0.57        0.11      0.55 o 
   7   4   4       29.39       29.80      0.99 o 
 -10   5   4        4.38        5.84      1.10 o 
  -9   5   4        2.14        1.16      0.43 o 
  -8   5   4       29.77       27.28      0.96 o 
  -7   5   4        0.52        0.50      0.47 o 
  -6   5   4       10.83       11.62      0.48 o 
  -5   5   4       75.03       72.53      1.53 o 
  -4   5   4       14.10       20.58      0.44 o 
  -3   5   4        2.98        1.33      0.26 o 
  -2   5   4      553.49      572.52      6.38 o 
  -1   5   4       12.28       15.37      0.84 o 
   0   5   4       13.41       21.07      0.64 o 
   1   5   4       66.85       73.03      1.59 o 
   2   5   4      343.09      334.38      3.25 o 
   3   5   4       22.69       19.51      0.89 o 
   4   5   4       41.39       39.72      0.95 o 
   5   5   4        0.50        0.35      0.64 o 
   6   5   4       17.60       20.72      1.36 o 
   7   5   4        0.24        0.25      0.56 o 
 -10   6   4       16.72       19.38      1.50 o 
  -9   6   4        1.43        0.98      0.51 o 
  -8   6   4       12.93       14.35      1.01 o 
  -7   6   4       18.74       19.84      1.26 o 
  -6   6   4       11.23       11.73      0.19 o 
  -5   6   4       48.61       47.44      0.67 o 
  -4   6   4        5.07        4.90      0.40 o 
  -3   6   4       13.44       10.31      0.47 o 
  -2   6   4      158.69      161.79      1.45 o 
  -1   6   4        4.82        6.80      0.59 o 
   0   6   4      175.99      178.30      2.02 o 
   1   6   4        2.19        1.95      0.47 o 
   2   6   4        0.33        0.39      0.49 o 
   3   6   4        2.98        2.47      0.68 o 
   4   6   4       11.01       11.36      0.76 o 
   5   6   4        7.35        7.46      0.66 o 
   6   6   4        6.94        6.05      0.75 o 
   7   6   4        0.74        1.71      0.60 o 
  -9   7   4       14.73       13.58      0.95 o 
  -8   7   4        0.35        0.44      0.43 o 
  -7   7   4        8.93        7.16      0.43 o 
  -6   7   4       14.40       14.17      1.00 o 
  -5   7   4      139.52      141.77      1.43 o 
  -4   7   4       26.29       28.12      0.52 o 
  -3   7   4       13.55       14.73      0.46 o 
  -2   7   4      197.89      197.95      1.80 o 
  -1   7   4        1.81        0.85      0.39 o 
   0   7   4        0.29        1.26      0.46 o 
   1   7   4      106.45       99.06      2.02 o 
   2   7   4       90.19       84.08      1.82 o 
   3   7   4       84.07       84.63      1.61 o 
   4   7   4       31.89       27.99      0.94 o 
   5   7   4        1.10        1.08      0.51 o 
   6   7   4        1.37        1.15      0.65 o 
   7   7   4        2.27        2.41      0.72 o 
  -9   8   4        4.64        2.91      0.82 o 
  -8   8   4        5.88        6.84      1.65 o 
  -7   8   4        8.78        2.77      1.79 o 
  -6   8   4       29.31       27.63      1.00 o 
  -5   8   4        2.56        3.10      0.27 o 
  -4   8   4       36.61       36.71      0.62 o 
  -3   8   4       50.88       54.61      0.85 o 
  -2   8   4        0.37        0.22      0.35 o 
  -1   8   4      155.48      139.75      1.59 o 
   0   8   4        8.34        9.25      0.54 o 
   1   8   4      215.79      210.15      2.22 o 
   2   8   4      313.18      320.52      3.86 o 
   3   8   4        0.35       -0.18      0.44 o 
   4   8   4       23.56       21.51      0.98 o 
   5   8   4       36.07       39.58      1.65 o 
   6   8   4        9.01        9.18      0.78 o 
   7   8   4        2.23        2.84      0.72 o 
  -9   9   4       19.62       19.23      4.67 o 
  -8   9   4        2.85        2.90      0.77 o 
  -7   9   4        6.57        6.27      0.91 o 
  -6   9   4        4.51        4.70      0.93 o 
  -5   9   4       28.14       28.66      0.88 o 
  -4   9   4      134.39      129.92      1.23 o 
  -3   9   4      181.49      195.15      2.20 o 
  -2   9   4        0.03        0.04      0.19 o 
  -1   9   4        3.28        2.84      0.45 o 
   0   9   4        7.32        7.56      0.56 o 
   1   9   4       64.40       61.48      1.45 o 
   2   9   4       64.78       61.86      1.46 o 
   3   9   4        2.59        2.75      0.75 o 
   4   9   4        2.24        2.66      0.67 o 
   5   9   4        2.72        2.43      0.56 o 
   6   9   4        0.02        0.04      0.44 o 
  -9  10   4       13.31       12.61      1.66 o 
  -8  10   4        0.62        0.85      0.89 o 
  -7  10   4        0.39        0.37      0.71 o 
  -6  10   4       78.76       81.07      2.21 o 
  -5  10   4       49.99       48.99      0.84 o 
  -4  10   4        0.00       -0.14      0.34 o 
  -3  10   4       23.65       27.06      0.67 o 
  -2  10   4        1.46        1.48      0.28 o 
  -1  10   4       34.20       29.96      0.70 o 
   0  10   4       17.04       17.85      0.70 o 
   1  10   4       20.77       21.66      1.66 o 
   2  10   4        7.59       10.40      0.94 o 
   3  10   4        3.58        2.70      0.52 o 
   4  10   4        8.42        6.72      0.97 o 
   5  10   4       19.32       22.54      0.95 o 
   6  10   4        1.97        1.45      0.68 o 
  -8  11   4        0.00        0.03      0.67 o 
  -7  11   4        3.02        2.55      0.91 o 
  -6  11   4       12.31       17.75      1.05 o 
  -5  11   4       39.38       36.58      0.79 o 
  -4  11   4       32.27       33.47      0.92 o 
  -3  11   4        2.59        2.83      0.59 o 
  -2  11   4        4.58        5.57      0.62 o 
  -1  11   4        0.41        0.03      0.23 o 
   0  11   4        0.10        0.03      0.31 o 
   1  11   4      201.58      205.06      2.09 o 
   2  11   4       33.78       32.16      1.09 o 
   3  11   4        0.56        0.26      0.44 o 
   4  11   4       34.80       37.17      1.10 o 
   5  11   4        0.68        1.01      0.64 o 
   6  11   4        3.69        3.86      0.96 o 
  -8  12   4        0.41        0.65      1.06 o 
  -7  12   4        0.26        0.02      0.66 o 
  -6  12   4        8.00        8.65      0.94 o 
  -5  12   4       39.16       39.35      1.11 o 
  -4  12   4        0.00        0.10      0.70 o 
  -3  12   4       15.68       18.88      0.74 o 
  -2  12   4       94.59       93.31      1.94 o 
  -1  12   4        8.50        9.87      0.54 o 
   0  12   4       35.06       37.78      0.91 o 
   1  12   4      216.63      225.17      2.41 o 
   2  12   4       14.63       14.25      0.76 o 
   3  12   4        8.40       10.91      1.13 o 
   4  12   4        3.44        3.64      0.69 o 
   5  12   4        0.17        0.38      0.59 o 
  -8  13   4        0.69        1.17      1.03 o 
  -7  13   4        0.67        0.88      0.93 o 
  -6  13   4       16.27       18.57      1.15 o 
  -5  13   4       13.19       12.83      1.03 o 
  -4  13   4        0.06        0.21      0.45 o 
  -3  13   4        3.86        4.01      0.66 o 
  -2  13   4        4.38        5.03      0.71 o 
  -1  13   4        0.64        0.27      0.38 o 
   0  13   4       21.47       20.95      0.62 o 
   1  13   4       87.54       77.56      1.48 o 
   2  13   4        5.92        7.52      1.03 o 
   3  13   4        0.45        0.35      0.39 o 
   4  13   4        2.97        2.80      0.69 o 
   5  13   4        0.54        0.32      0.68 o 
  -7  14   4       20.16       22.42      1.60 o 
  -6  14   4       88.32       90.34      1.89 o 
  -5  14   4       36.15       35.73      1.31 o 
  -4  14   4        0.32       -0.14      0.46 o 
  -3  14   4       11.88       11.54      1.27 o 
  -2  14   4        7.35        6.91      0.71 o 
  -1  14   4        0.04        0.43      0.25 o 
   0  14   4        0.07        0.66      0.51 o 
   1  14   4        8.08        9.84      0.66 o 
   2  14   4        0.02        0.02      0.40 o 
   3  14   4        0.55        0.58      0.51 o 
   4  14   4       11.04        9.83      2.56 o 
  -7  15   4        2.40        1.79      0.98 o 
  -6  15   4        0.58        0.69      0.75 o 
  -5  15   4        0.21        0.05      0.71 o 
  -4  15   4        2.47        2.00      0.68 o 
  -3  15   4        3.00        3.42      0.74 o 
  -2  15   4       21.23       22.60      1.18 o 
  -1  15   4        5.14        5.01      0.48 o 
   0  15   4       88.18       88.30      2.01 o 
   1  15   4       13.85       12.96      0.62 o 
   2  15   4        7.47        5.63      0.57 o 
   3  15   4        2.02        1.92      0.59 o 
   4  15   4        0.65        0.72      0.61 o 
  -6  16   4        1.42        1.26      1.62 o 
  -5  16   4        0.14        0.59      0.75 o 
  -4  16   4        4.63        2.58      1.24 o 
  -3  16   4        1.06        0.55      0.51 o 
  -2  16   4        0.04        0.51      0.66 o 
  -1  16   4        5.15        3.19      0.66 o 
   0  16   4       32.32       27.95      0.88 o 
   1  16   4        0.17        0.02      0.45 o 
   2  16   4        0.12       -0.29      0.50 o 
   3  16   4        3.50        2.23      0.78 o 
  -5  17   4        2.41        2.01      0.92 o 
  -4  17   4        2.33        2.76      1.53 o 
  -3  17   4        0.35        0.22      0.59 o 
  -2  17   4        1.63        2.31      0.75 o 
  -1  17   4        2.95        2.99      1.03 o 
   0  17   4       19.04       14.22      1.61 o 
   1  17   4        0.66        0.56      0.47 o 
   2  17   4        1.04        0.41      0.52 o 
  -4  18   4        0.55        0.76      0.92 o 
  -3  18   4        0.17       -0.15      0.52 o 
  -2  18   4        0.09       -0.45      0.64 o 
  -1  18   4        0.16       -0.12      0.56 o 
   0  18   4        0.07       -0.09      0.54 o 
   1  18   4        0.03       -0.13      0.44 o 
  -1  19   4        3.23        7.84      1.71 o 
 -10   1   5        0.53        1.86      0.87 o 
  -9   1   5        2.67        1.35      0.34 o 
  -8   1   5      122.79      103.01      1.14 o 
  -7   1   5       35.27       34.51      0.87 o 
  -6   1   5       52.65       57.55      0.78 o 
  -5   1   5      169.35      167.00      1.33 o 
  -4   1   5        1.51        2.34      0.36 o 
  -3   1   5      120.57      120.84      1.47 o 
  -2   1   5       10.96       11.61      0.88 o 
  -1   1   5      132.70      135.76      1.74 o 
   0   1   5        8.98        7.51      0.64 o 
   1   1   5       10.65        7.23      0.78 o 
   2   1   5      255.96      244.20      4.03 o 
   3   1   5      806.60      813.67      9.21 o 
   4   1   5       28.88       31.27      1.09 o 
   5   1   5        1.76        1.31      0.85 o 
   6   1   5        0.72        0.77      0.71 o 
   7   1   5        9.58        6.99      1.00 o 
 -10   2   5        2.67        1.51      0.50 o 
  -9   2   5        0.08        0.31      0.34 o 
  -8   2   5        1.48        0.85      0.35 o 
  -7   2   5       18.51       18.00      0.63 o 
  -6   2   5        1.11        0.73      0.26 o 
  -5   2   5        5.91        8.52      0.44 o 
  -4   2   5      562.68      529.40      3.92 o 
  -3   2   5       71.86       67.49      1.14 o 
  -2   2   5       89.93       98.48      1.68 o 
  -1   2   5      121.01      130.39      1.47 o 
   0   2   5       14.30       12.69      0.81 o 
   1   2   5       55.65       55.49      1.08 o 
   2   2   5       26.00       24.19      1.79 o 
   3   2   5        5.61        5.58      0.91 o 
   4   2   5        0.34        0.37      0.82 o 
   5   2   5        3.29        3.47      0.75 o 
   6   2   5        2.98        2.46      0.84 o 
   7   2   5        1.39        1.92      0.74 o 
 -10   3   5        3.93        4.89      0.86 o 
  -9   3   5       34.25       28.84      1.20 o 
  -8   3   5       20.80       17.28      0.78 o 
  -7   3   5        0.00        0.44      0.37 o 
  -6   3   5       22.33       23.65      0.51 o 
  -5   3   5      364.23      347.92      2.40 o 
  -4   3   5       13.33       14.60      0.64 o 
  -3   3   5       15.41       15.06      0.65 o 
  -2   3   5       15.31       18.61      0.57 o 
  -1   3   5      310.32      327.49      3.02 o 
   0   3   5        0.39       -0.29      0.46 o 
   1   3   5        0.09        0.14      0.47 o 
   2   3   5      329.89      326.27      6.07 o 
   3   3   5      135.44      136.57      2.07 o 
   4   3   5       35.66       35.10      1.19 o 
   5   3   5       17.75       16.17      1.26 o 
   6   3   5       10.83        9.04      1.55 o 
   7   3   5        1.72        1.70      1.00 o 
 -10   4   5        1.78        3.11      0.60 o 
  -9   4   5        1.90        1.10      0.50 o 
  -8   4   5        1.83        1.15      0.43 o 
  -7   4   5       87.82       72.88      0.95 o 
  -6   4   5        0.67        0.72      0.24 o 
  -5   4   5        1.09        1.35      0.36 o 
  -4   4   5        0.96        1.23      0.34 o 
  -3   4   5        2.09        2.01      0.34 o 
  -2   4   5        2.95        4.09      0.51 o 
  -1   4   5        5.97        5.89      0.60 o 
   0   4   5        4.94        4.53      0.60 o 
   1   4   5       37.04       35.18      1.38 o 
   2   4   5     1158.06     1151.91     12.21 o 
   3   4   5       47.32       48.21      1.90 o 
   4   4   5       19.71       20.08      1.18 o 
   5   4   5       38.09       42.00      1.13 o 
   6   4   5        2.80        1.64      0.83 o 
 -10   5   5        0.15       -0.79      1.41 o 
  -9   5   5        4.85        7.07      1.85 o 
  -8   5   5       22.06       22.54      0.79 o 
  -7   5   5       29.09       23.96      1.35 o 
  -6   5   5        7.96        8.38      0.52 o 
  -5   5   5      122.65      117.94      1.24 o 
  -4   5   5      533.28      507.43      3.73 o 
  -3   5   5       43.63       46.15      0.79 o 
  -2   5   5      113.31      103.99      1.15 o 
  -1   5   5       22.15       29.15      0.96 o 
   0   5   5       26.95       27.38      0.90 o 
   1   5   5       50.26       49.30      1.10 o 
   2   5   5      423.66      416.41      5.43 o 
   3   5   5        5.48        3.86      0.82 o 
   4   5   5       45.02       46.70      1.25 o 
   5   5   5        0.68        0.43      0.65 o 
   6   5   5        4.18        4.14      0.76 o 
  -9   6   5        2.90        3.00      0.95 o 
  -8   6   5        7.17        8.57      1.24 o 
  -7   6   5        2.68        2.15      0.26 o 
  -6   6   5       23.27       20.53      0.58 o 
  -5   6   5      366.58      370.97      3.11 o 
  -4   6   5       55.71       51.86      1.08 o 
  -3   6   5       75.78       68.98      0.82 o 
  -2   6   5        6.20        6.15      0.54 o 
  -1   6   5       21.82       24.08      0.66 o 
   0   6   5      114.58      118.81      1.56 o 
   1   6   5       12.46       11.17      1.14 o 
   2   6   5        4.70        5.22      0.75 o 
   3   6   5       16.61       16.31      0.98 o 
   4   6   5        3.07        3.14      0.73 o 
   5   6   5       15.52       17.55      0.88 o 
   6   6   5        1.25        0.59      0.62 o 
  -9   7   5        6.01        3.30      1.02 o 
  -8   7   5        0.01       -0.88      0.88 o 
  -7   7   5        9.35       11.01      0.78 o 
  -6   7   5       29.48       33.05      0.68 o 
  -5   7   5       55.07       53.50      1.00 o 
  -4   7   5       91.54       84.12      2.59 o 
  -3   7   5        3.64        5.46      0.63 o 
  -2   7   5       12.82       15.60      0.75 o 
  -1   7   5       11.87       13.96      0.70 o 
   0   7   5      171.06      178.44      2.20 o 
   1   7   5      309.14      292.86      3.25 o 
   2   7   5       17.49       16.61      0.96 o 
   3   7   5        4.80        4.35      0.94 o 
   4   7   5       31.15       34.62      1.44 o 
   5   7   5        4.43        6.30      0.78 o 
   6   7   5       25.05       24.23      1.13 o 
  -9   8   5        0.03        0.01      0.83 o 
  -8   8   5        4.54        4.67      1.11 o 
  -7   8   5       11.57       11.08      1.08 o 
  -6   8   5       11.15        9.20      0.37 o 
  -5   8   5       24.71       24.21      0.70 o 
  -4   8   5        0.07        0.05      0.33 o 
  -3   8   5       13.88       14.54      0.50 o 
  -2   8   5        0.19        0.00      0.40 o 
  -1   8   5       28.01       26.14      0.88 o 
   0   8   5        0.08        0.38      0.51 o 
   1   8   5      642.82      643.23      7.71 o 
   2   8   5        8.39        9.59      0.82 o 
   3   8   5       35.67       38.70      1.31 o 
   4   8   5        7.46        8.35      0.85 o 
   5   8   5        0.84        1.74      0.71 o 
   6   8   5        2.83        2.73      0.88 o 
  -9   9   5        3.37        3.09      0.99 o 
  -8   9   5        4.92        5.61      1.22 o 
  -7   9   5        1.11        1.47      1.09 o 
  -6   9   5      127.40      120.45      2.43 o 
  -5   9   5       32.18       35.56      0.61 o 
  -4   9   5       24.60       25.91      0.97 o 
  -3   9   5      137.34      120.26      4.65 o 
  -2   9   5        8.11        9.01      0.77 o 
  -1   9   5        1.62        2.16      0.50 o 
   0   9   5       11.05       12.34      1.10 o 
   1   9   5      236.14      227.31      2.96 o 
   2   9   5        0.58        0.04      0.53 o 
   3   9   5        8.16        9.52      1.72 o 
   4   9   5       20.59       20.90      2.00 o 
   5   9   5        2.75        2.52      0.66 o 
  -9  10   5        0.02        0.21      1.35 o 
  -8  10   5        2.10        1.36      0.81 o 
  -7  10   5        1.00        1.16      0.80 o 
  -6  10   5       96.22       98.45      3.08 o 
  -5  10   5       29.80       28.79      0.95 o 
  -4  10   5       13.68       15.27      0.97 o 
  -3  10   5       33.17       35.63      1.53 o 
  -2  10   5       34.30       33.88      0.84 o 
  -1  10   5        0.42        0.35      0.41 o 
   0  10   5       53.08       53.26      1.25 o 
   1  10   5       30.44       31.52      1.66 o 
   2  10   5        2.20        2.39      0.62 o 
   3  10   5        5.81        6.22      0.92 o 
   4  10   5        0.33        1.30      0.63 o 
   5  10   5       18.56       22.71      1.07 o 
  -8  11   5        5.38        5.92      1.14 o 
  -7  11   5        3.55        3.14      0.77 o 
  -6  11   5        6.85        5.53      1.15 o 
  -5  11   5        1.83        1.83      0.40 o 
  -4  11   5        0.55        0.32      0.38 o 
  -3  11   5       10.13        9.81      0.69 o 
  -2  11   5        0.02        0.40      0.44 o 
  -1  11   5       28.63       28.38      1.07 o 
   0  11   5       65.78       69.31      1.21 o 
   1  11   5        0.97        0.92      0.60 o 
   2  11   5        0.00       -0.64      0.64 o 
   3  11   5        0.34        0.52      0.52 o 
   4  11   5       20.74       22.77      1.27 o 
   5  11   5        2.97        2.83      0.79 o 
  -8  12   5        3.11        4.11      1.01 o 
  -7  12   5        3.62        1.66      0.77 o 
  -6  12   5        0.06        0.45      0.82 o 
  -5  12   5        0.16       -0.17      0.33 o 
  -4  12   5        1.74        1.49      0.55 o 
  -3  12   5       22.72       23.48      0.92 o 
  -2  12   5       71.42       66.98      1.85 o 
  -1  12   5       25.18       25.03      0.91 o 
   0  12   5      100.75       98.62      1.31 o 
   1  12   5        6.31        6.16      0.66 o 
   2  12   5        0.44        0.81      0.61 o 
   3  12   5        1.29        0.99      0.71 o 
   4  12   5        0.56        0.55      0.65 o 
  -7  13   5        1.93        1.12      0.96 o 
  -6  13   5       15.49       13.27      1.30 o 
  -5  13   5        6.74        6.02      0.93 o 
  -4  13   5        0.60        0.93      0.62 o 
  -3  13   5        7.72        7.43      0.66 o 
  -2  13   5        2.63        2.82      0.54 o 
  -1  13   5       21.58       21.68      0.75 o 
   0  13   5       28.71       27.95      0.97 o 
   1  13   5        0.54        0.47      0.44 o 
   2  13   5        1.20        1.51      0.51 o 
   3  13   5        2.37        2.14      0.50 o 
   4  13   5       10.01       11.79      0.93 o 
  -7  14   5       20.43       21.90      1.56 o 
  -6  14   5        2.02        1.28      0.93 o 
  -5  14   5        2.30        2.46      0.88 o 
  -4  14   5        2.59        1.91      0.40 o 
  -3  14   5        0.20       -0.25      0.54 o 
  -2  14   5        1.50        2.06      0.59 o 
  -1  14   5        0.01       -0.19      0.41 o 
   0  14   5        1.64        1.46      0.60 o 
   1  14   5        4.67        2.20      0.61 o 
   2  14   5        5.36        4.22      0.57 o 
   3  14   5        0.68        0.87      0.47 o 
  -6  15   5        5.09        2.84      0.92 o 
  -5  15   5        0.79        1.86      1.07 o 
  -4  15   5        0.49        0.13      0.71 o 
  -3  15   5        1.91        2.03      0.70 o 
  -2  15   5        6.41        7.21      0.92 o 
  -1  15   5       21.00       20.30      1.16 o 
   0  15   5        4.20        3.55      0.61 o 
   1  15   5        3.54        2.54      0.73 o 
   2  15   5        0.11        0.49      0.54 o 
   3  15   5        2.16        1.72      0.63 o 
  -5  16   5        0.41        0.98      1.00 o 
  -4  16   5        1.39        1.60      0.86 o 
  -3  16   5       11.86       14.51      1.79 o 
  -2  16   5       53.82       54.30      1.55 o 
  -1  16   5        0.18       -0.53      0.63 o 
   0  16   5        3.42        1.35      0.49 o 
   1  16   5        0.41        1.05      0.67 o 
   2  16   5        0.14        0.92      0.53 o 
  -4  17   5        0.00        0.44      1.07 o 
  -3  17   5        3.54        3.61      0.93 o 
  -2  17   5        0.06        0.88      1.03 o 
  -1  17   5        4.28        3.11      0.85 o 
   0  17   5        1.26        0.42      0.77 o 
   1  17   5        1.33        0.97      0.51 o 
  -2  18   5        1.42        1.61      0.79 o 
  -1  18   5        0.55        0.26      1.07 o 
 -10   0   6       23.40       31.86      1.78 o 
  -9   0   6        0.23       -0.37      0.45 o 
  -8   0   6        7.21        5.90      0.93 o 
  -7   0   6        0.25        0.29      0.44 o 
  -6   0   6        4.59        4.13      0.67 o 
  -5   0   6       48.98       52.71      1.61 o 
  -4   0   6       14.97       14.80      1.25 o 
  -3   0   6        8.40        9.01      0.68 o 
  -2   0   6        0.04        2.34      0.84 o 
  -1   0   6       13.13       17.36      2.03 o 
   0   0   6       15.57       17.92      1.18 o 
   1   0   6      145.77      149.50      2.93 o 
   2   0   6     1410.84     1364.77     22.99 o 
   3   0   6       19.64       21.84      1.76 o 
   4   0   6        0.43        0.05      1.00 o 
   5   0   6        7.07        7.04      1.21 o 
   6   0   6        3.02        2.21      1.11 o 
 -10   1   6        1.94        2.64      0.59 o 
  -9   1   6        0.34        0.24      0.35 o 
  -8   1   6        0.26       -0.36      0.37 o 
  -7   1   6        1.33        2.04      0.46 o 
  -6   1   6        0.05        0.15      0.30 o 
  -5   1   6      620.27      602.39      5.00 o 
  -4   1   6      709.16      685.00      6.47 o 
  -3   1   6        9.06       11.20      0.50 o 
  -2   1   6       10.09        9.63      0.65 o 
  -1   1   6        1.93        2.07      0.66 o 
   0   1   6       10.44       15.39      0.97 o 
   1   1   6       81.51       79.01      1.74 o 
   2   1   6       17.64       21.24      1.40 o 
   3   1   6       21.33       22.32      1.13 o 
   4   1   6        0.00        0.59      0.67 o 
   5   1   6        0.65        0.52      0.77 o 
   6   1   6        6.61        5.12      1.19 o 
 -10   2   6        4.36        3.55      0.61 o 
  -9   2   6        1.23        1.19      0.39 o 
  -8   2   6        0.32        0.68      0.48 o 
  -7   2   6        0.78        0.57      0.39 o 
  -6   2   6        0.00       -0.09      0.27 o 
  -5   2   6      367.48      367.98      3.30 o 
  -4   2   6      360.36      357.62      3.39 o 
  -3   2   6        6.33        5.68      0.50 o 
  -2   2   6       10.83       11.53      0.82 o 
  -1   2   6        1.71        1.57      0.58 o 
   0   2   6        3.20        2.73      0.70 o 
   1   2   6       13.32       13.09      1.09 o 
   2   2   6       14.34       14.68      1.38 o 
   3   2   6        1.03        0.40      0.83 o 
   4   2   6        0.00       -0.09      0.84 o 
   5   2   6        5.68        6.18      1.03 o 
   6   2   6        2.27        2.25      0.86 o 
 -10   3   6        0.93        0.77      0.62 o 
  -9   3   6        0.37        0.96      0.44 o 
  -8   3   6        7.25        5.53      0.67 o 
  -7   3   6        5.19        5.48      0.61 o 
  -6   3   6       14.30       17.78      0.64 o 
  -5   3   6      273.72      267.94      2.43 o 
  -4   3   6      501.61      495.69      4.15 o 
  -3   3   6       51.23       55.45      0.93 o 
  -2   3   6        0.37        1.12      0.42 o 
  -1   3   6        3.75        1.81      0.62 o 
   0   3   6        0.06       -0.43      0.57 o 
   1   3   6       10.29       11.42      1.46 o 
   2   3   6        8.04        7.58      1.01 o 
   3   3   6      143.45      140.75      2.56 o 
   4   3   6       17.45       18.78      1.08 o 
   5   3   6        0.17        0.92      0.81 o 
   6   3   6       11.51       11.59      1.30 o 
  -9   4   6        0.02        0.50      0.39 o 
  -8   4   6       11.31       11.66      1.06 o 
  -7   4   6        0.83        0.41      0.56 o 
  -6   4   6       13.60       16.01      0.65 o 
  -5   4   6        3.18        2.36      0.36 o 
  -4   4   6        2.50        3.36      0.55 o 
  -3   4   6       17.76       21.41      1.11 o 
  -2   4   6       13.56       14.04      0.63 o 
  -1   4   6       13.78       13.99      0.76 o 
   0   4   6        1.02        1.80      0.59 o 
   1   4   6      333.77      322.79      5.73 o 
   2   4   6      102.28      108.52      2.02 o 
   3   4   6      126.47      124.31      2.87 o 
   4   4   6        0.31        0.60      0.68 o 
   5   4   6        0.05       -0.73      0.73 o 
   6   4   6        0.83        0.31      0.92 o 
  -9   5   6        1.09        1.94      0.93 o 
  -8   5   6       26.13       22.61      0.85 o 
  -7   5   6       33.83       32.49      1.42 o 
  -6   5   6      124.01      125.68      1.30 o 
  -5   5   6       35.46       35.51      0.72 o 
  -4   5   6       71.68       72.31      0.85 o 
  -3   5   6      150.34      148.62      2.36 o 
  -2   5   6       38.47       32.68      0.89 o 
  -1   5   6      136.04      125.48      2.30 o 
   0   5   6        8.08        6.49      0.93 o 
   1   5   6       20.11       19.20      1.58 o 
   2   5   6        1.50        0.40      0.69 o 
   3   5   6       62.67       71.24      1.67 o 
   4   5   6        0.85        0.10      0.75 o 
   5   5   6        5.58        4.21      1.01 o 
  -9   6   6        6.88        9.98      2.82 o 
  -8   6   6        0.02       -0.18      0.54 o 
  -7   6   6        7.20        8.19      0.77 o 
  -6   6   6      118.81      122.93      1.76 o 
  -5   6   6       64.55       59.69      1.03 o 
  -4   6   6        5.63        6.55      0.49 o 
  -3   6   6      169.15      176.40      1.96 o 
  -2   6   6       13.74       12.60      0.71 o 
  -1   6   6        9.68        7.71      1.09 o 
   0   6   6       23.06       21.56      2.11 o 
   1   6   6        0.01       -0.42      0.72 o 
   2   6   6        0.74        1.28      0.64 o 
   3   6   6        8.42        8.19      0.94 o 
   4   6   6        0.21       -0.35      0.80 o 
   5   6   6       36.20       42.50      1.95 o 
  -9   7   6        1.51        1.05      0.81 o 
  -8   7   6        0.07        1.00      0.60 o 
  -7   7   6        3.92        3.13      0.77 o 
  -6   7   6       58.36       61.94      1.14 o 
  -5   7   6        5.55        6.21      0.35 o 
  -4   7   6       18.19       17.23      0.61 o 
  -3   7   6      105.18      104.02      1.71 o 
  -2   7   6        0.51       -0.31      0.51 o 
  -1   7   6        8.76        9.52      0.78 o 
   0   7   6        8.92        8.66      0.98 o 
   1   7   6       48.58       48.33      1.34 o 
   2   7   6       38.07       40.61      1.39 o 
   3   7   6       14.50       14.84      1.32 o 
   4   7   6       26.51       27.82      1.99 o 
   5   7   6        2.11        1.18      0.74 o 
  -9   8   6        0.02        0.14      0.80 o 
  -8   8   6        0.03        0.43      0.75 o 
  -7   8   6       55.60       53.08      1.74 o 
  -6   8   6       14.37       15.12      0.73 o 
  -5   8   6        0.91        0.81      0.37 o 
  -4   8   6        3.46        3.17      0.35 o 
  -3   8   6        2.15        1.48      0.40 o 
  -2   8   6      102.73       88.39      1.41 o 
  -1   8   6        8.44        8.60      0.71 o 
   0   8   6       33.43       34.02      1.15 o 
   1   8   6       10.86       12.47      1.26 o 
   2   8   6        4.87        5.80      0.81 o 
   3   8   6       17.43       20.03      1.47 o 
   4   8   6       21.77       21.94      1.25 o 
   5   8   6       13.43       14.93      1.44 o 
  -8   9   6       12.80       13.68      2.62 o 
  -7   9   6        2.66        1.86      0.94 o 
  -6   9   6        5.30        4.86      0.50 o 
  -5   9   6        0.19        0.11      0.46 o 
  -4   9   6       13.52       12.25      0.64 o 
  -3   9   6        5.88        7.85      0.52 o 
  -2   9   6       19.24       15.81      0.90 o 
  -1   9   6       33.46       33.03      1.21 o 
   0   9   6        8.70        8.90      0.89 o 
   1   9   6        0.86        1.14      0.72 o 
   2   9   6       21.46       23.03      1.29 o 
   3   9   6        2.77        2.14      0.75 o 
   4   9   6        1.40        0.16      0.63 o 
  -8  10   6       21.68       22.36      2.08 o 
  -7  10   6       21.54       23.26      1.30 o 
  -6  10   6       12.93       12.23      0.92 o 
  -5  10   6        0.41        0.80      0.33 o 
  -4  10   6       13.61       14.24      0.91 o 
  -3  10   6       21.78       22.70      0.64 o 
  -2  10   6       44.95       44.20      0.94 o 
  -1  10   6       43.62       45.92      1.28 o 
   0  10   6       12.64       11.85      1.06 o 
   1  10   6        5.06        4.46      0.71 o 
   2  10   6        0.40        0.30      0.87 o 
   3  10   6        1.49        1.59      0.68 o 
   4  10   6       12.42       15.92      1.36 o 
  -8  11   6        0.05       -0.39      0.80 o 
  -7  11   6        2.34        1.83      0.77 o 
  -6  11   6        9.57        9.38      1.68 o 
  -5  11   6        0.46        0.72      0.54 o 
  -4  11   6        1.24        2.01      0.51 o 
  -3  11   6       24.79       23.37      0.99 o 
  -2  11   6       18.31       18.92      0.81 o 
  -1  11   6        6.97        8.36      0.67 o 
   0  11   6       48.74       51.47      1.19 o 
   1  11   6       10.38       11.00      0.89 o 
   2  11   6        0.99        1.01      0.67 o 
   3  11   6        0.92        0.98      0.87 o 
   4  11   6       27.62       33.15      1.88 o 
  -7  12   6        4.91        3.51      0.95 o 
  -6  12   6       16.05       19.79      1.61 o 
  -5  12   6        1.19        0.96      0.37 o 
  -4  12   6        0.54        0.79      0.48 o 
  -3  12   6        6.45        7.20      0.86 o 
  -2  12   6       13.87       14.33      0.92 o 
  -1  12   6        1.94        1.59      0.69 o 
   0  12   6        7.09        5.25      0.72 o 
   1  12   6       12.28       17.36      2.98 o 
   2  12   6        0.03        0.27      0.54 o 
   3  12   6        0.00       -0.13      0.90 o 
  -7  13   6        1.41        2.42      1.07 o 
  -6  13   6       12.06       15.86      1.59 o 
  -5  13   6        0.78        0.91      0.81 o 
  -4  13   6        2.12        1.96      0.52 o 
  -3  13   6       57.35       51.59      1.74 o 
  -2  13   6        0.73        1.69      0.35 o 
  -1  13   6        0.03       -0.29      0.36 o 
   0  13   6        8.38        8.40      0.58 o 
   1  13   6       16.71       15.77      0.90 o 
   2  13   6        0.40       -0.06      0.59 o 
   3  13   6        0.00       -0.62      0.66 o 
  -6  14   6        0.27       -0.23      0.84 o 
  -5  14   6        0.00        0.20      0.98 o 
  -4  14   6        0.25        0.63      0.44 o 
  -3  14   6        2.56        2.81      0.74 o 
  -2  14   6        3.62        4.06      0.76 o 
  -1  14   6        1.17        0.85      0.55 o 
   0  14   6       27.45       30.87      1.13 o 
   1  14   6       11.67       11.55      1.88 o 
   2  14   6        0.01        0.28      0.62 o 
  -5  15   6        1.23        0.47      1.34 o 
  -4  15   6        4.03        4.02      0.86 o 
  -3  15   6        1.69        0.63      0.55 o 
  -2  15   6        8.98       11.00      1.72 o 
  -1  15   6        2.27        1.81      0.84 o 
   0  15   6        0.21        0.06      0.57 o 
   1  15   6        0.56        0.89      0.66 o 
  -4  16   6        2.04        1.50      1.40 o 
  -3  16   6        0.19       -0.61      0.61 o 
  -2  16   6        2.09        1.64      1.12 o 
  -1  16   6        0.65        1.22      0.84 o 
   0  16   6        4.99        4.36      1.13 o 
  -9   1   7        0.06       -0.18      0.43 o 
  -8   1   7        0.08        0.38      0.76 o 
  -7   1   7        3.92        3.01      0.42 o 
  -6   1   7        0.23        0.65      0.37 o 
  -5   1   7        9.31       11.45      0.81 o 
  -4   1   7       30.34       28.34      0.84 o 
  -3   1   7        5.55        4.83      0.50 o 
  -2   1   7        0.32        0.21      0.62 o 
  -1   1   7      179.86      146.98      2.36 o 
   0   1   7        1.15        1.96      0.72 o 
   1   1   7        6.84        7.80      0.98 o 
   2   1   7       33.80       33.01      1.27 o 
   3   1   7        0.07        0.03      0.81 o 
   4   1   7        6.22        6.67      1.14 o 
   5   1   7        0.04        0.36      1.06 o 
  -9   2   7        2.00        1.27      0.56 o 
  -8   2   7       13.93       16.50      1.65 o 
  -7   2   7        7.76        7.64      0.50 o 
  -6   2   7       52.62       50.18      0.90 o 
  -5   2   7      411.61      407.97      3.90 o 
  -4   2   7       15.29       16.33      0.60 o 
  -3   2   7        0.91        0.75      0.39 o 
  -2   2   7        6.89        2.73      0.77 o 
  -1   2   7        0.26        0.08      0.69 o 
   0   2   7       15.15       16.19      1.15 o 
   1   2   7        1.23        0.93      0.85 o 
   2   2   7       43.39       48.88      2.77 o 
   3   2   7        3.68        3.74      1.00 o 
   4   2   7        0.27        0.61      0.78 o 
   5   2   7       23.32       32.32      1.49 o 
  -9   3   7        0.07        0.78      0.57 o 
  -8   3   7        9.48        8.52      1.17 o 
  -7   3   7        1.12        1.01      0.59 o 
  -6   3   7       15.41       15.33      0.58 o 
  -5   3   7       36.95       41.59      1.19 o 
  -4   3   7       74.13       74.24      1.10 o 
  -3   3   7        2.32        2.83      0.49 o 
  -2   3   7        0.13        0.40      0.54 o 
  -1   3   7        1.83        1.57      0.86 o 
   0   3   7       72.94       71.66      2.66 o 
   1   3   7      112.52      105.47      2.00 o 
   2   3   7        7.00        6.79      1.00 o 
   3   3   7        5.68        5.98      0.98 o 
   4   3   7        0.10        0.28      0.82 o 
   5   3   7        3.40        4.85      3.56 o 
  -9   4   7        2.78        2.77      0.76 o 
  -8   4   7        1.00        1.17      0.53 o 
  -7   4   7        0.26        0.95      0.38 o 
  -6   4   7       19.02       17.99      0.68 o 
  -5   4   7        0.71        0.78      0.52 o 
  -4   4   7        6.30        6.08      0.61 o 
  -3   4   7        7.10        6.85      0.46 o 
  -2   4   7      111.31       89.49      1.34 o 
  -1   4   7        7.57        5.29      0.70 o 
   0   4   7        1.30        0.98      0.66 o 
   1   4   7        1.75        0.92      0.88 o 
   2   4   7       80.90       86.76      2.45 o 
   3   4   7        7.05        6.33      1.14 o 
   4   4   7        4.80        4.18      1.10 o 
  -9   5   7        1.71        1.58      0.70 o 
  -8   5   7        3.50        3.41      1.20 o 
  -7   5   7        0.06        0.05      0.46 o 
  -6   5   7        4.92        4.17      0.74 o 
  -5   5   7       73.66       69.37      1.03 o 
  -4   5   7      133.10      126.19      2.06 o 
  -3   5   7        2.76        2.48      0.46 o 
  -2   5   7       53.69       43.30      1.11 o 
  -1   5   7        0.58       -0.29      0.61 o 
   0   5   7       33.07       32.29      1.34 o 
   1   5   7        7.97       10.78      1.23 o 
   2   5   7        0.42        0.27      0.77 o 
   3   5   7       45.40       47.20      1.69 o 
   4   5   7        1.01        0.88      0.90 o 
  -9   6   7       10.30       10.43      1.75 o 
  -8   6   7        7.91        5.29      1.05 o 
  -7   6   7        0.03        0.31      0.35 o 
  -6   6   7       32.32       31.42      0.75 o 
  -5   6   7        0.01        0.24      0.42 o 
  -4   6   7      216.28      221.01      2.07 o 
  -3   6   7        4.16        3.71      0.45 o 
  -2   6   7        5.40        4.78      0.59 o 
  -1   6   7       25.79       25.35      0.97 o 
   0   6   7        0.02        0.19      0.72 o 
   1   6   7        7.60        7.91      0.93 o 
   2   6   7       12.01        9.89      1.20 o 
   3   6   7        7.69       10.35      1.21 o 
   4   6   7        4.23        6.68      1.02 o 
  -8   7   7        8.19        6.97      1.89 o 
  -7   7   7        5.77        5.26      0.55 o 
  -6   7   7        0.83        0.78      0.49 o 
  -5   7   7        3.99        3.34      0.40 o 
  -4   7   7      112.63      116.32      1.44 o 
  -3   7   7        3.63        5.61      0.53 o 
  -2   7   7        3.16        2.29      0.62 o 
  -1   7   7        2.56        1.79      0.72 o 
   0   7   7        3.12        3.30      0.78 o 
   1   7   7        3.23        2.99      0.87 o 
   2   7   7       31.99       33.74      1.37 o 
   3   7   7       15.73       16.34      1.23 o 
   4   7   7        0.91        1.04      0.91 o 
  -8   8   7        3.33        3.78      1.40 o 
  -7   8   7        0.30       -0.79      1.16 o 
  -6   8   7        1.47        1.52      0.66 o 
  -5   8   7        4.21        3.22      0.75 o 
  -4   8   7       10.40        8.97      0.44 o 
  -3   8   7       10.58        9.76      0.52 o 
  -2   8   7       11.14        9.19      0.73 o 
  -1   8   7       24.18       24.87      1.14 o 
   0   8   7        0.01        0.00      0.56 o 
   1   8   7        6.11        6.89      1.02 o 
   2   8   7        2.27        2.32      0.85 o 
   3   8   7       36.28       35.76      1.69 o 
   4   8   7        2.44        2.01      1.49 o 
  -8   9   7        0.02       -0.43      0.98 o 
  -7   9   7        9.07        7.71      1.55 o 
  -6   9   7        5.32        4.13      0.47 o 
  -5   9   7        8.16        7.96      0.97 o 
  -4   9   7       15.16       14.20      1.01 o 
  -3   9   7      130.30      121.44      1.68 o 
  -2   9   7        1.99        3.28      0.64 o 
  -1   9   7        4.10        4.30      0.69 o 
   0   9   7        5.37        5.01      0.80 o 
   1   9   7        2.27        1.70      0.79 o 
   2   9   7        5.05        3.69      1.78 o 
   3   9   7        4.85        6.77      0.96 o 
  -7  10   7        4.42        5.39      1.28 o 
  -6  10   7        1.24        0.93      0.78 o 
  -5  10   7        2.74        3.08      0.76 o 
  -4  10   7        5.24        6.58      0.84 o 
  -3  10   7       73.94       74.93      2.01 o 
  -2  10   7        2.57        2.91      0.85 o 
  -1  10   7        0.33       -0.23      0.54 o 
   0  10   7        0.07       -0.28      0.61 o 
   1  10   7        5.41        5.86      0.96 o 
   2  10   7        0.03        0.48      0.69 o 
   3  10   7        5.36        3.88      0.97 o 
  -7  11   7        2.77        2.82      1.26 o 
  -6  11   7        2.49        2.11      1.37 o 
  -5  11   7        4.49        4.10      0.81 o 
  -4  11   7        0.42        0.43      0.83 o 
  -3  11   7       10.22       12.15      1.42 o 
  -2  11   7        3.13        3.81      0.69 o 
  -1  11   7        1.12        0.43      0.59 o 
   0  11   7        0.44       -0.28      0.63 o 
   1  11   7        1.82        1.64      0.86 o 
   2  11   7        2.21        2.63      0.81 o 
  -6  12   7        8.05        6.48      1.39 o 
  -5  12   7        0.35        0.16      0.61 o 
  -4  12   7        0.51        0.47      0.53 o 
  -3  12   7        1.57        0.67      0.71 o 
  -2  12   7        0.29        0.16      0.68 o 
  -1  12   7        3.01        2.03      0.70 o 
   0  12   7        6.27        6.55      0.82 o 
   1  12   7        3.86        3.50      0.86 o 
   2  12   7        0.00        0.50      0.82 o 
  -6  13   7        0.03        0.87      1.41 o 
  -5  13   7        0.20        0.85      0.63 o 
  -4  13   7        2.79        2.95      0.59 o 
  -3  13   7        2.03        1.53      0.84 o 
  -2  13   7        1.68        1.23      0.65 o 
  -1  13   7        6.11        6.80      0.81 o 
   0  13   7       13.13       14.84      1.00 o 
   1  13   7        2.82        2.51      0.77 o 
  -5  14   7        0.81        0.93      2.01 o 
  -4  14   7        1.01        0.94      0.62 o 
  -3  14   7        6.03        5.56      0.86 o 
  -2  14   7       22.53       22.83      1.06 o 
  -1  14   7        1.48        1.47      0.70 o 
   0  14   7        1.05        1.98      0.61 o 
  -3  15   7        0.13        0.51      0.71 o 
  -2  15   7        1.96        1.95      0.79 o 
  -1  15   7        2.17        2.41      0.98 o 
  -9   0   8        0.70        0.00      1.50 o 
  -8   0   8        2.42        3.43      1.00 o 
  -7   0   8        6.52        9.76      1.58 o 
  -6   0   8       30.95       30.95      1.11 o 
  -5   0   8       29.35       28.84      1.16 o 
  -4   0   8        6.64        5.73      0.98 o 
  -3   0   8        2.74        2.56      0.93 o 
  -2   0   8      138.64      123.16      3.32 o 
  -1   0   8      130.50      118.20      3.35 o 
   0   0   8        0.46        0.75      0.99 o 
   1   0   8        2.29        1.92      1.48 o 
   2   0   8        2.72        2.32      1.21 o 
   3   0   8        0.43       -0.81      1.16 o 
  -9   1   8        2.07        2.54      1.01 o 
  -8   1   8       28.39       32.86      1.13 o 
  -7   1   8       16.19       20.32      0.70 o 
  -6   1   8        0.84        0.61      0.48 o 
  -5   1   8        1.65        1.72      0.66 o 
  -4   1   8        0.00        0.25      0.45 o 
  -3   1   8        0.24        0.30      0.45 o 
  -2   1   8       13.22        9.27      1.02 o 
  -1   1   8        0.13        0.21      0.67 o 
   0   1   8        0.07        0.84      1.04 o 
   1   1   8       22.75       24.88      1.81 o 
   2   1   8        0.02        0.36      1.11 o 
   3   1   8        8.93        8.99      1.55 o 
  -9   2   8        7.98        8.59      2.14 o 
  -8   2   8        2.52        3.55      0.67 o 
  -7   2   8        0.35        0.53      0.46 o 
  -6   2   8        3.00        3.32      0.53 o 
  -5   2   8       33.86       33.15      1.30 o 
  -4   2   8        6.88       10.44      1.06 o 
  -3   2   8       13.43       14.27      0.84 o 
  -2   2   8        2.38        1.90      0.70 o 
  -1   2   8        0.60        0.61      0.77 o 
   0   2   8        0.77        0.68      0.70 o 
   1   2   8        5.00        5.83      1.18 o 
   2   2   8       41.22       44.92      1.52 o 
   3   2   8        2.42        2.31      0.90 o 
  -8   3   8       12.26        9.51      2.31 o 
  -7   3   8       14.12       16.10      0.72 o 
  -6   3   8       12.89       16.04      0.84 o 
  -5   3   8       16.97       17.96      0.87 o 
  -4   3   8        0.51        0.72      0.41 o 
  -3   3   8        5.47        4.43      0.52 o 
  -2   3   8       10.01        7.23      0.69 o 
  -1   3   8       36.33       33.14      1.35 o 
   0   3   8        6.14        6.21      1.27 o 
   1   3   8        2.04        2.02      0.95 o 
   2   3   8        2.68        3.08      1.28 o 
   3   3   8        4.48        2.56      1.29 o 
  -8   4   8        1.94        1.70      0.60 o 
  -7   4   8        1.23        1.34      0.63 o 
  -6   4   8        0.67        0.77      0.38 o 
  -5   4   8        9.01        8.74      0.72 o 
  -4   4   8       11.60       12.49      0.67 o 
  -3   4   8        4.92        3.19      0.56 o 
  -2   4   8       44.35       37.76      1.10 o 
  -1   4   8       44.14       46.13      2.45 o 
   0   4   8       13.34       14.75      1.04 o 
   1   4   8        8.63        9.64      1.10 o 
   2   4   8       17.98       18.30      1.37 o 
   3   4   8        0.25        1.39      0.86 o 
  -8   5   8        6.34        2.33      1.80 o 
  -7   5   8        6.29        5.05      0.53 o 
  -6   5   8        0.26        0.63      0.43 o 
  -5   5   8        2.93        2.06      0.42 o 
  -4   5   8        9.59        7.33      0.73 o 
  -3   5   8        0.85        0.76      0.43 o 
  -2   5   8        0.08        0.53      0.78 o 
  -1   5   8       19.56       21.40      1.27 o 
   0   5   8        0.38       -0.27      0.81 o 
   1   5   8        8.72       10.36      1.44 o 
   2   5   8        0.00        0.22      0.93 o 
   3   5   8        4.41        4.13      1.06 o 
  -8   6   8        2.73        2.28      1.79 o 
  -7   6   8        8.24       11.74      0.72 o 
  -6   6   8        1.21        0.58      0.49 o 
  -5   6   8        5.02        3.81      0.57 o 
  -4   6   8       34.52       34.69      0.97 o 
  -3   6   8        0.48        0.97      0.45 o 
  -2   6   8        2.28        1.70      0.70 o 
  -1   6   8        5.33        6.65      0.73 o 
   0   6   8        0.09       -0.24      0.86 o 
   1   6   8       19.34       23.52      1.62 o 
   2   6   8        9.12        8.46      1.34 o 
   3   6   8        1.50        1.20      1.26 o 
  -8   7   8        0.04       -0.39      1.17 o 
  -7   7   8        6.63        6.57      1.11 o 
  -6   7   8        0.00        0.42      0.53 o 
  -5   7   8        2.84        2.89      0.38 o 
  -4   7   8       50.80       51.81      1.32 o 
  -3   7   8       35.23       34.26      0.95 o 
  -2   7   8        5.97        4.73      0.77 o 
  -1   7   8        0.07        0.37      0.63 o 
   0   7   8       24.61       25.25      1.29 o 
   1   7   8       11.01       14.50      1.29 o 
   2   7   8        7.44        6.59      1.10 o 
  -7   8   8        1.80        2.10      1.13 o 
  -6   8   8        5.35        4.78      0.74 o 
  -5   8   8        3.79        3.72      0.61 o 
  -4   8   8        1.47        2.52      0.44 o 
  -3   8   8       10.04        9.94      0.89 o 
  -2   8   8        0.65        1.89      0.66 o 
  -1   8   8        7.91        8.26      1.02 o 
   0   8   8        4.12        2.93      1.04 o 
   1   8   8        6.55        6.60      1.20 o 
   2   8   8       10.44        8.55      1.15 o 
  -7   9   8        0.61        0.15      0.98 o 
  -6   9   8        2.47        3.09      0.82 o 
  -5   9   8       15.94       11.56      1.13 o 
  -4   9   8       16.33       13.84      0.83 o 
  -3   9   8        5.68        4.97      0.74 o 
  -2   9   8       10.41       11.23      1.07 o 
  -1   9   8        0.24        0.52      0.64 o 
   0   9   8       34.63       37.56      1.44 o 
   1   9   8       16.99       20.11      1.48 o 
   2   9   8        0.54        0.73      1.41 o 
  -6  10   8        3.03        2.62      0.96 o 
  -5  10   8        0.74        0.95      0.65 o 
  -4  10   8       11.23       10.15      0.90 o 
  -3  10   8       15.83       16.16      0.75 o 
  -2  10   8        0.10        0.61      0.70 o 
  -1  10   8        1.96        1.60      0.84 o 
   0  10   8       17.76       23.46      1.18 o 
   1  10   8       14.82       15.27      2.38 o 
  -6  11   8        0.33        1.10      1.46 o 
  -5  11   8        1.31        1.21      0.65 o 
  -4  11   8       26.93       25.19      1.09 o 
  -3  11   8       27.47       28.15      1.33 o 
  -2  11   8        3.20        3.09      0.74 o 
  -1  11   8        0.00        0.61      0.72 o 
   0  11   8        0.50        1.31      0.91 o 
  -5  12   8        0.90        0.65      0.86 o 
  -4  12   8        9.00        6.49      0.77 o 
  -3  12   8        2.22        4.39      0.85 o 
  -2  12   8        0.74        0.81      0.73 o 
  -1  12   8        1.34        1.37      0.69 o 
   0  12   8        0.27       -0.34      0.78 o 
  -3  13   8       13.12       10.56      3.44 o 
  -2  13   8        0.25        0.50      0.73 o 
  -8   1   9        1.00        2.61      0.69 o 
  -7   1   9        0.37        0.90      0.65 o 
  -6   1   9        6.79        6.82      0.61 o 
  -5   1   9        9.00       12.88      1.73 o 
  -4   1   9        7.69        7.04      0.69 o 
  -3   1   9        0.53        1.49      0.56 o 
  -2   1   9        6.58        2.55      1.15 o 
  -1   1   9        2.29        2.37      1.09 o 
   0   1   9        0.23        0.21      0.74 o 
   1   1   9        4.86        4.97      1.34 o 
   2   1   9        0.50        0.05      0.81 o 
  -8   2   9        9.76       12.26      1.43 o 
  -7   2   9        4.75        2.89      0.65 o 
  -6   2   9        0.68        0.34      0.47 o 
  -5   2   9        9.00        7.63      0.63 o 
  -4   2   9        0.16        0.14      0.49 o 
  -3   2   9        3.85        2.60      0.57 o 
  -2   2   9        3.42        3.66      0.69 o 
  -1   2   9        2.85        2.45      0.89 o 
   0   2   9        8.95       10.28      1.86 o 
   1   2   9       25.07       31.38      1.64 o 
   2   2   9       27.17       34.21      1.99 o 
  -7   3   9        0.02        0.07      0.49 o 
  -6   3   9        5.56        5.71      0.63 o 
  -5   3   9        3.04        3.43      0.53 o 
  -4   3   9        1.25        1.60      0.55 o 
  -3   3   9       18.65       16.13      1.26 o 
  -2   3   9       10.25       10.24      1.03 o 
  -1   3   9        1.43        1.11      1.02 o 
   0   3   9        0.05       -0.17      0.74 o 
   1   3   9       12.51       15.28      1.42 o 
  -7   4   9        1.16        0.69      0.61 o 
  -6   4   9       17.39       18.35      1.21 o 
  -5   4   9       31.98       35.06      0.97 o 
  -4   4   9        1.03        1.37      0.51 o 
  -3   4   9        1.76        1.34      0.56 o 
  -2   4   9        3.15        2.81      0.69 o 
  -1   4   9       12.02       11.93      1.15 o 
   0   4   9        0.01        0.70      1.12 o 
   1   4   9        0.01        0.41      1.08 o 
  -7   5   9        4.77        2.72      0.98 o 
  -6   5   9        0.60        1.35      0.65 o 
  -5   5   9        0.01       -0.05      0.51 o 
  -4   5   9        3.81        4.35      0.59 o 
  -3   5   9        0.00       -0.17      0.49 o 
  -2   5   9        8.07        7.65      1.19 o 
  -1   5   9        1.07        0.90      0.69 o 
   0   5   9       10.11       13.91      1.31 o 
   1   5   9       11.00       11.58      1.21 o 
  -7   6   9        2.60        1.96      0.98 o 
  -6   6   9        1.63        0.95      0.60 o 
  -5   6   9        4.68        3.75      0.78 o 
  -4   6   9        2.38        2.19      0.69 o 
  -3   6   9        3.44        3.59      0.55 o 
  -2   6   9       11.94       14.87      0.97 o 
  -1   6   9        0.81        1.49      0.76 o 
   0   6   9       16.55       22.39      1.35 o 
   1   6   9       20.56       26.95      1.77 o 
  -6   7   9       14.02       16.60      1.08 o 
  -5   7   9        1.04        0.68      0.45 o 
  -4   7   9        0.06       -0.17      0.54 o 
  -3   7   9        4.37        4.92      0.62 o 
  -2   7   9        0.37        0.46      0.68 o 
  -1   7   9        7.66        7.39      0.92 o 
   0   7   9       13.59       13.33      1.66 o 
  -6   8   9       12.57       13.53      1.98 o 
  -5   8   9        4.35        4.26      0.71 o 
  -4   8   9        8.15        6.04      0.77 o 
  -3   8   9        2.34        3.29      0.87 o 
  -2   8   9        2.07        0.75      0.86 o 
  -1   8   9        2.82        2.82      1.00 o 
   0   8   9        5.27        4.74      0.98 o 
  -5   9   9        3.34        2.90      0.66 o 
  -4   9   9        1.37        3.48      1.37 o 
  -3   9   9        4.90        5.75      0.74 o 
  -2   9   9        0.72        0.27      0.93 o 
  -1   9   9        2.77        2.77      0.86 o 
  -4  10   9       13.14       11.51      0.98 o 
  -3  10   9        1.35        2.64      0.74 o 
  -2  10   9        2.67        4.56      0.95 o 
  -6   0  10       42.50       48.05      2.03 o 
  -5   0  10       49.54       60.49      2.62 o 
  -4   0  10        0.02        1.22      0.72 o 
  -3   0  10        0.00        0.63      0.75 o 
  -2   0  10        8.63        7.23      1.74 o 
  -1   0  10        0.08        0.75      1.66 o 
  -6   1  10        0.03        0.62      0.67 o 
  -5   1  10        0.84        2.27      0.74 o 
  -4   1  10        0.51        1.28      0.66 o 
  -3   1  10        7.57        6.25      0.94 o 
  -2   1  10        7.27        5.21      0.75 o 
  -1   1  10        1.01        0.71      0.90 o 
  -6   2  10        0.14        0.89      0.74 o 
  -5   2  10        0.51        0.46      0.53 o 
  -4   2  10        0.22        0.83      0.60 o 
  -3   2  10        7.26        6.56      0.76 o 
  -2   2  10       30.17       36.10      2.09 o 
  -1   2  10        0.09        0.21      1.02 o 
  -5   3  10        1.66        1.64      0.59 o 
  -4   3  10        1.87        2.28      0.64 o 
  -3   3  10        6.69        6.98      1.01 o 
  -2   3  10        0.00       -0.18      0.69 o 
  -1   3  10        0.00        0.01      0.91 o 
  -5   4  10       10.98       12.76      0.88 o 
  -4   4  10        1.53        2.36      0.69 o 
  -3   4  10        0.02        0.22      0.67 o 
  -2   4  10        0.53        0.90      0.90 o 
  -4   5  10        3.87        4.01      0.67 o 
  -3   5  10        5.89        7.43      0.80 o 
  -2   5  10        0.57        1.24      0.90 o 
  -3   6  10        5.19        7.34      2.07 o 
                                                 
